# Supplementary material for: The crystal structure of dypingite: understanding the long-range disorder
Source: J Appl Crystallogr. 2025 Oct 10;58(Pt 6):1908–19. doi: 10.1107/S1600576725007915 (PMC12810463; doi:10.1107/S1600576725007915)
Supplement: Supplementary file 1 [file j-58-01908-sup1.cif]

####################################################################### 
# 
# This file contains crystal structure data downloaded from the 
# Cambridge Structural Database (CSD) hosted by the Cambridge 
# Crystallographic Data Centre (CCDC).
# 
# Full information about CCDC data access policies and citation 
# guidelines are available at http://www.ccdc.cam.ac.uk/access/V1 
# 
# Audit and citation data items may have been added by the CCDC. 
# Please retain this information to preserve the provenance of 
# this file and to allow appropriate attribution of the data. 
# 
#######################################################################

data_Dehydrated_dypingite_final
_database_code_depnum_ccdc_archive 'CCDC 2422228'
loop_
_audit_author_name
_audit_author_address
'Anton Sednev-Lugovets'
;University of Oslo
Norway
;
_audit_update_record             
;
2025-02-07 deposited with the CCDC.	2025-04-28 downloaded from the CCDC.
;
# start Validation Reply Form
_vrf_PLAT306_Dehydrated_dypingite_final 
;
PROBLEM: Isolated Oxygen Atom (H-atoms Missing ?) .......       O6_1 Check
RESPONSE: The PLAT306 alert ("Isolated Oxygen Atom (H-atoms Missing?)") was triggered due to the intentional omission of hydrogen atoms during structural refinement. This omission was necessitated by several factors related to the complex nature of the crystal structure. The dypingite structure exhibits significant long-range disorder arising from the non-uniform distribution of crystallographic water molecules between (MgO~6~)~6~(CO~3~)~8~ and (MgO~6~)~2~(CO~3~)~6~ networks, which alters the inter-network distances and creates a complex hydrogen bonding environment. This disorder results in diffuse electron density distribution in the Fourier difference maps, particularly for the light hydrogen atoms, preventing their reliable localization. Attempts to model hydrogen atoms led to unstable refinements and unrealistic geometric parameters, necessitating their exclusion to maintain the integrity of the core structural model. 
;
_vrf_PLAT722_Dehydrated_dypingite_final 
;
PROBLEM: Angle   Calc      156.00, Rep     153(25) Dev...       3.00 Degree
RESPONSE: The PLAT722 alert, which indicates significant deviations between calculated and reported bond angles, arises from the complex disorder present in the dypingite crystal structure. This disorder is caused by to the inconsistent distribution of water molecules throughout the crystal lattice, leading to local structural distortions. As a result the CO~3~ planar triangles exhibit twisting and rotation, deviating from their ideal geometries.
;
_vrf_PLAT309_Dehydrated_dypingite_final 
;
PROBLEM: Single Bonded Oxygen (C-O > 1.3 Ang) ...........       O9_3 Check
RESPONSE:  The PLAT309 alert ("Single Bonded Oxygen (C-O > 1.3 Ang)") is triggered because apparent C-O bond lengths exceed 1.3 \%A, longer than typical bonds in carbonate groups. This can be explained by two key factors: 1) Disorder in carbonate groups, where CO~3~^2^^-^ units likely experience rotational and positional disorder, leading to an average structure with apparently longer C-O bonds; 2) Absence of modeled hydrogen atoms, causing the refinement to compensate by slightly adjusting oxygen atom positions, affecting C-O bond lengths; These factors result in an average structure that doesn't fully represent the true, dynamic nature of the carbonate groups in the dypingite crystal.
;
_vrf_PLAT722_Dehydrated_dypingite_final_2 
;
PROBLEM: Angle   Calc      141.00, Rep     139(23) Dev...       2.00 Degree
RESPONSE: The PLAT722 alert, which indicates significant deviations between calculated and reported bond angles, arises from the complex disorder present in the dypingite crystal structure. This disorder is caused by to the inconsistent distribution of water molecules throughout the crystal lattice, leading to local structural distortions. As a result the CO~3~ planar triangles exhibit twisting and rotation, deviating from their ideal geometries.
;
# Added during the CSD deposition process: Friday 07 February 2025 01:12 PM
# end Validation Reply Form

_gsas_GSASII_version             5799
_pd_block_id                     
2025-02-07T12:30|Dehydrated_dypingite_final|AntonSednev-Lugovets|SNBL_BM01
_audit_creation_method           'created in GSAS-II'
_audit_creation_date             2025-02-07T12:30

# Standard version of Publication_Template template follows
#=============================================================================
# this information describes the project, paper etc. for the CIF             #
# Acta Cryst. Section C papers and editorial correspondence is generated     #
# from the information in this section                                       #
#                                                                            #
#   (from)   CIF submission form for Rietveld refinements (Acta Cryst. C)    #
#                                                 Version 14 December 1998   #
#=============================================================================
# 1. SUBMISSION DETAILS

_publ_contact_author_name        'Anton Sednev-Lugovets'
_publ_contact_author_address     # Address of author for correspondence
; ?
;
_publ_contact_author_email       anton.sednev-lugovets@gmail.com
_publ_contact_author_fax         ?
_publ_contact_author_phone       ?

_publ_contact_letter             
; ?
;

_publ_requested_journal          ?
_publ_requested_coeditor_name    ?
_publ_requested_category         ? # Acta C: one of CI/CM/CO/FI/FM/FO

#==============================================================================

# 2. PROCESSING SUMMARY (IUCr Office Use Only)

_journal_data_validation_number  ?

_journal_date_recd_electronic    ?
_journal_date_to_coeditor        ?
_journal_date_from_coeditor      ?
_journal_date_accepted           ?
_journal_date_printers_first     ?
_journal_date_printers_final     ?
_journal_date_proofs_out         ?
_journal_date_proofs_in          ?
_journal_coeditor_name           ?
_journal_coeditor_code           ?
_journal_coeditor_notes          
; ?
;
_journal_techeditor_code         ?
_journal_techeditor_notes        
; ?
;
_journal_coden_ASTM              ?
_journal_name_full               ?
_journal_year                    ?
_journal_volume                  ?
_journal_issue                   ?
_journal_page_first              ?
_journal_page_last               ?
_journal_paper_category          ?
_journal_suppl_publ_number       ?
_journal_suppl_publ_pages        ?

#==============================================================================

# 3. TITLE AND AUTHOR LIST

_publ_section_title              
; ?
;
_publ_section_title_footnote     
; ?
;

# The loop structure below should contain the names and addresses of all 
# authors, in the required order of publication. Repeat as necessary.

loop_
_publ_author_name
_publ_author_footnote
_publ_author_address
#<--'Last name, first name' 
?
; ?
;
; ?
;

#==============================================================================

# 4. TEXT

_publ_section_synopsis           
;  ?
;
_publ_section_abstract           
; ?
;
_publ_section_comment            
; ?
;
_publ_section_exptl_prep         
# Details of the preparation of the sample(s)
# should be given here. 
; ?
;
_publ_section_exptl_refinement   
; ?
;
_publ_section_references         
; ?
;
_publ_section_figure_captions    
; ?
;
_publ_section_acknowledgements   
; ?
;

#=============================================================================
# 5. OVERALL REFINEMENT & COMPUTING DETAILS

_refine_special_details          
; ?
;
_pd_proc_ls_special_details      
; ?
;

# The following items are used to identify the programs used.
_computing_molecular_graphics    ?
_computing_publication_material  ?

_refine_ls_weighting_scheme      sigma
_pd_proc_info_datetime           2025-02-07T12:30
_pd_calc_method                  'Rietveld Refinement'
_computing_structure_refinement  
'GSAS-II (Toby & Von Dreele, J. Appl. Cryst. 46, 544-549, 2013)'
_refine_ls_matrix_type           full
_refine_ls_number_parameters     270
_refine_ls_goodness_of_fit_all   9.809
_refine_ls_shift/su_max          ?
_refine_ls_shift/su_mean         ?
_refine_ls_number_restraints     284
_refine_ls_number_constraints    0

#==============================================================================
# 6. SAMPLE PREPARATION DATA

# (In the unusual case where multiple samples are used in a single
#  Rietveld study, this information should be moved into the phase
#  blocks)

# The following three fields describe the preparation of the material.
# The cooling rate is in K/min.  The pressure at which the sample was  
# prepared is in kPa.  The temperature of preparation is in K.

_pd_prep_cool_rate               ?
_pd_prep_pressure                ?
_pd_prep_temperature             ?

_pd_char_colour                  ? # use ICDD colour descriptions

# OVERALL WEIGHTED R-FACTOR
_refine_ls_wR_factor_obs         0.13454

# Project-specific version of Template template follows

_pd_char_particle_morphology     'desert roses, 50-100um'
_chemical_name_systematic        'Magnesium hydroxy carbonate pentahydrate'
_chemical_name_common            Dypingite
_chemical_formula_moiety         ?
_chemical_formula_structural     ?
_chemical_formula_analytical     Mg5(CO3)4(OH)2(H2O)5
_chemical_melting_point          ?
_chemical_compound_source        Synthetic
_symmetry_space_group_name_hall  'P 21'
_exptl_crystal_f_000             ?
_exptl_crystal_density_meas      2.015
_exptl_crystal_density_method    ?
_cell_special_details            ?
_geom_special_details            ?
_computing_structure_solution    GSAS-II

# phase info for Dehydrated Dypingite follows
_pd_phase_name                   'Dehydrated Dypingite'
_cell_measurement_temperature    298.0
_cell_length_a                   8.8429(22)
_cell_length_b                   8.3920(13)
_cell_length_c                   29.976(9)
_cell_angle_alpha                90
_cell_angle_beta                 97.778(21)
_cell_angle_gamma                90
_cell_volume                     2204.0(8)
_exptl_crystal_density_diffrn    2.0684
_symmetry_cell_setting           monoclinic
_space_group_name_H-M_alt        'P 21'
_space_group_name_Hall           'P 2yb'
loop_
_space_group_symop_id
_space_group_symop_operation_xyz
1 x,y,z
2 -x,1/2+y,-z

# ATOMIC COORDINATES AND DISPLACEMENT PARAMETERS
loop_
_atom_site_label
_atom_site_type_symbol
_atom_site_fract_x
_atom_site_fract_y
_atom_site_fract_z
_atom_site_occupancy
_atom_site_adp_type
_atom_site_U_iso_or_equiv
_atom_site_site_symmetry_multiplicity
Mg1_1 Mg -0.062(13) 0.391(12) 0.376(4) 1.0000 Uiso 0.0100 2
Mg1_2 Mg 0.381(13) 0.313(13) 0.036(3) 1.0000 Uiso 0.0100 2
Mg1_4 Mg 0.500(10) 0.090(12) 0.377(4) 1.0000 Uiso 0.0100 2
Mg1_3 Mg 0.346(10) 0.855(13) 0.276(4) 1.0000 Uiso 0.0100 2
Mg1_5 Mg 0.137(12) -0.005(14) 0.713(4) 1.0000 Uiso 0.0100 2
Mg1_6 Mg 0.887(12) 0.016(9) 0.065(4) 1.0000 Uiso 0.0100 2
Mg2_1 Mg 0.122(11) 0.483(14) 0.631(4) 1.0000 Uiso 0.0100 2
Mg2_2 Mg 0.217(13) -0.167(12) 0.076(4) 1.0000 Uiso 0.0100 2
Mg2_3 Mg 0.408(13) 0.445(13) 0.253(4) 1.0000 Uiso 0.0100 2
Mg2_4 Mg 0.352(12) 0.325(13) 0.371(4) 1.0000 Uiso 0.0100 2
Mg2_5 Mg 0.001(13) 0.435(12) 0.722(4) 1.0000 Uiso 0.0100 2
Mg2_6 Mg 0.788(13) 0.377(13) 0.038(4) 1.0000 Uiso 0.0100 2
Mg3_1 Mg 0.274(12) 0.486(13) 0.501(4) 1.0000 Uiso 0.0100 2
Mg3_2 Mg 0.590(12) 0.389(10) 0.144(4) 1.0000 Uiso 0.0100 2
Mg3_3 Mg 0.093(12) 0.972(12) 0.178(4) 1.0000 Uiso 0.0100 2
C4_1 C -0.024(30) 0.200(26) 0.468(7) 1.0000 Uiso 0.0100 2
C4_2 C 0.31(4) 0.197(22) 0.138(7) 1.0000 Uiso 0.0100 2
C4_3 C 0.298(24) 0.67(4) 0.167(6) 1.0000 Uiso 0.0100 2
C4_4 C 0.55(4) 0.262(24) 0.499(6) 1.0000 Uiso 0.0100 2
C4_5 C 0.19(3) 0.182(23) 0.802(5) 1.0000 Uiso 0.0100 2
C4_6 C 0.855(31) 0.20(4) 0.155(6) 1.0000 Uiso 0.0100 2
C5_1 C 0.213(18) 0.103(22) 0.339(11) 1.0000 Uiso 0.0100 2
C5_2 C 0.511(21) 0.020(18) 0.030(12) 1.0000 Uiso 0.0100 2
C5_3 C 0.216(19) 0.621(23) 0.344(6) 1.0000 Uiso 0.0100 2
C5_4 C 0.670(20) 0.278(22) 0.303(8) 1.0000 Uiso 0.0100 2
C5_5 C 0.390(19) 0.262(16) 0.686(12) 1.0000 Uiso 0.0100 2
C5_6 C 1.061(19) 0.184(22) -0.003(11) 1.0000 Uiso 0.0100 2
O6_1 O 0.175(13) 0.423(20) 0.429(5) 1.0000 Uiso 0.0100 2
O6_2 O 0.572(16) 0.485(16) 0.071(4) 1.0000 Uiso 0.0100 2
O6_3 O 0.196(14) 1.029(15) 0.251(4) 1.0000 Uiso 0.0100 2
O6_4 O 0.309(15) 0.461(19) 0.583(4) 1.0000 Uiso 0.0100 2
O6_5 O 0.637(17) 0.462(23) 0.224(4) 1.0000 Uiso 0.0100 2
O6_6 O 0.005(17) 0.869(17) 0.106(4) 1.0000 Uiso 0.0100 2
O7_1 O 0.122(18) 0.881(21) 0.417(6) 1.0000 Uiso 0.0100 2
O7_2 O 0.440(15) 0.849(22) 0.097(8) 1.0000 Uiso 0.0100 2
O7_3 O 0.134(15) 0.410(21) 0.239(7) 1.0000 Uiso 0.0100 2
O7_4 O 0.521(20) 0.042(16) 0.604(8) 1.0000 Uiso 0.0100 2
O7_5 O 0.764(20) 0.050(24) 0.238(8) 1.0000 Uiso 0.0100 2
O7_6 O -0.013(22) -0.008(21) 0.912(8) 1.0000 Uiso 0.0100 2
O8_1 O 0.126(22) 0.118(19) 0.598(7) 1.0000 Uiso 0.0100 2
O8_2 O 0.198(17) 0.474(19) 0.063(7) 1.0000 Uiso 0.0100 2
O8_3 O 0.421(25) 0.070(18) 0.231(7) 1.0000 Uiso 0.0100 2
O8_4 O 0.619(20) 0.345(17) 0.604(8) 1.0000 Uiso 0.0100 2
O8_5 O 0.889(24) 0.407(19) 0.216(5) 1.0000 Uiso 0.0100 2
O8_6 O 0.276(20) 0.344(19) 0.905(6) 1.0000 Uiso 0.0100 2
O9_1 O 0.080(16) 0.299(18) 0.503(6) 1.0000 Uiso 0.0100 2
O9_2 O 0.343(16) 0.341(23) 0.128(7) 1.0000 Uiso 0.0100 2
O9_3 O 0.131(25) 0.728(17) 0.154(7) 1.0000 Uiso 0.0100 2
O9_4 O 0.613(22) 0.158(18) 0.543(5) 1.0000 Uiso 0.0100 2
O9_5 O 0.202(17) 0.061(19) 0.828(6) 1.0000 Uiso 0.0100 2
O9_6 O 0.867(19) 0.085(25) 0.196(6) 1.0000 Uiso 0.0100 2
O10_1 O 0.026(16) 0.577(23) 0.499(8) 1.0000 Uiso 0.0100 2
O10_2 O 0.199(21) 0.236(18) 0.173(8) 1.0000 Uiso 0.0100 2
O10_3 O 0.376(20) 0.576(24) 0.131(8) 1.0000 Uiso 0.0100 2
O10_4 O 0.553(15) 0.450(23) 0.511(8) 1.0000 Uiso 0.0100 2
O10_5 O 0.107(17) 0.319(24) 0.812(7) 1.0000 Uiso 0.0100 2
O10_6 O 0.806(20) 0.280(22) 0.191(8) 1.0000 Uiso 0.0100 2
O11_1 O 0.149(20) 0.714(15) 0.583(5) 1.0000 Uiso 0.0100 2
O11_2 O 0.318(21) 0.097(17) 0.092(5) 1.0000 Uiso 0.0100 2
O11_3 O 0.390(24) 0.711(15) 0.221(5) 1.0000 Uiso 0.0100 2
O11_4 O 0.447(20) 0.226(18) 0.443(3) 1.0000 Uiso 0.0100 2
O11_5 O 0.153(21) 0.230(16) 0.756(5) 1.0000 Uiso 0.0100 2
O11_6 O 0.900(20) 0.261(14) 0.104(4) 1.0000 Uiso 0.0100 2
O12_1 O 0.125(12) 0.266(17) 0.339(7) 1.0000 Uiso 0.0100 2
O12_2 O 0.577(14) 0.198(15) 0.025(7) 1.0000 Uiso 0.0100 2
O12_3 O 0.163(15) 0.731(17) 0.303(6) 1.0000 Uiso 0.0100 2
O12_4 O 0.646(16) 0.113(23) 0.324(4) 1.0000 Uiso 0.0100 2
O12_5 O 0.373(13) 0.103(17) 0.699(7) 1.0000 Uiso 0.0100 2
O12_6 O 0.084(15) 0.004(16) 0.020(5) 1.0000 Uiso 0.0100 2
O13_1 O 0.041(17) 0.099(18) 0.326(5) 1.0000 Uiso 0.0100 2
O13_2 O 0.405(15) -0.144(21) 0.026(5) 1.0000 Uiso 0.0100 2
O13_3 O 0.290(20) 0.505(20) 0.316(5) 1.0000 Uiso 0.0100 2
O13_4 O 0.517(17) 0.302(20) 0.310(5) 1.0000 Uiso 0.0100 2
O13_5 O 0.238(18) 0.334(20) 0.692(5) 1.0000 Uiso 0.0100 2
O13_6 O 0.875(18) 0.195(17) -0.013(5) 1.0000 Uiso 0.0100 2
O14_1 O 0.333(15) -0.037(16) 0.340(5) 1.0000 Uiso 0.0100 2
O14_2 O 0.648(16) -0.036(21) 0.021(6) 1.0000 Uiso 0.0100 2
O14_3 O 0.056(17) 0.577(20) 0.356(4) 1.0000 Uiso 0.0100 2
O14_4 O 0.728(14) 0.451(23) 0.336(5) 1.0000 Uiso 0.0100 2
O14_5 O 0.464(14) 0.427(18) 0.684(5) 1.0000 Uiso 0.0100 2
O14_6 O 0.167(17) 0.311(16) -0.015(5) 1.0000 Uiso 0.0100 2

loop_
_atom_type_symbol
_atom_type_number_in_cell
_atom_type_scat_Cromer_Mann_a1
_atom_type_scat_Cromer_Mann_a2
_atom_type_scat_Cromer_Mann_a3
_atom_type_scat_Cromer_Mann_a4
_atom_type_scat_Cromer_Mann_b1
_atom_type_scat_Cromer_Mann_b2
_atom_type_scat_Cromer_Mann_b3
_atom_type_scat_Cromer_Mann_b4
_atom_type_scat_Cromer_Mann_c
_atom_type_scat_length_neutron
_atom_type_scat_source
_atom_type_scat_dispersion_real
_atom_type_scat_dispersion_imag
_atom_type_scat_dispersion_source
C 24 2.31 1.02 1.5886 0.865 20.8439 10.2075 0.5687 51.6512 0.2156 0.6648
https://github.com/AdvancedPhotonSource/GSAS-II/blob/master/GSASII/atmdata.py
0.003 0.002
https://github.com/AdvancedPhotonSource/GSAS-II/blob/master/GSASII/atmdata.py
Mg 30 5.4204 2.1735 1.2269 2.3073 2.8275 79.2611 0.3808 7.1937 0.8584 0.5375
https://github.com/AdvancedPhotonSource/GSAS-II/blob/master/GSASII/atmdata.py
0.048 0.036
https://github.com/AdvancedPhotonSource/GSAS-II/blob/master/GSASII/atmdata.py
O 108 3.0485 2.2868 1.5463 0.867 13.2771 5.7011 0.3239 32.9089 0.2508 0.5805
https://github.com/AdvancedPhotonSource/GSAS-II/blob/master/GSASII/atmdata.py
0.011 0.006
https://github.com/AdvancedPhotonSource/GSAS-II/blob/master/GSASII/atmdata.py

# Note that Z affects _cell_formula_sum and _weight
_cell_formula_units_Z            2
_chemical_formula_sum            'C12 Mg15 O54'
_chemical_formula_weight         1372.65

# MOLECULAR GEOMETRY
loop_
_geom_bond_atom_site_label_1
_geom_bond_atom_site_label_2
_geom_bond_distance
_geom_bond_site_symmetry_1
_geom_bond_site_symmetry_2
_geom_bond_publ_flag
Mg1_1 Mg1_5 2.81(16) 1_555 2_556 yes
Mg1_1 Mg2_1 3.47(13) 1_555 2_546 yes
Mg1_1 O6_1 2.46(8) 1_555 1_555 yes
Mg1_1 O8_1 2.16(9) 1_555 2_556 yes
Mg1_1 O11_1 2.13(9) 1_555 2_546 yes
Mg1_1 O12_1 2.36(9) 1_555 1_555 yes
Mg1_1 O14_3 2.00(9) 1_555 1_555 yes
Mg1_1 O14_4 2.13(8) 1_555 1_455 yes
Mg1_2 Mg3_2 3.57(13) 1_555 1_555 yes
Mg1_2 C5_2 2.73(17) 1_555 1_555 yes
Mg1_2 C5_2 2.89(25) 1_555 2_655 yes
Mg1_2 O6_2 2.36(9) 1_555 1_555 yes
Mg1_2 O8_2 2.34(9) 1_555 1_555 yes
Mg1_2 O9_2 2.83(24) 1_555 1_555 yes
Mg1_2 O11_2 2.59(9) 1_555 1_555 yes
Mg1_2 O12_2 2.05(9) 1_555 1_555 yes
Mg1_2 O13_2 2.85(21) 1_555 2_655 yes
Mg1_2 O14_2 2.11(9) 1_555 2_655 yes
Mg1_2 O14_6 2.26(9) 1_555 1_555 yes
Mg1_4 Mg2_1 3.50(13) 1_555 2_646 yes
Mg1_4 Mg2_4 2.36(13) 1_555 1_555 yes
Mg1_4 C5_1 2.64(19) 1_555 1_555 yes
Mg1_4 O6_4 2.21(9) 1_555 2_646 yes
Mg1_4 O8_4 2.42(9) 1_555 2_646 yes
Mg1_4 O11_4 2.38(9) 1_555 1_555 yes
Mg1_4 O12_4 2.20(9) 1_555 1_555 yes
Mg1_4 O13_4 2.72(18) 1_555 1_555 yes
Mg1_4 O14_1 2.03(9) 1_555 1_555 yes
Mg1_4 O14_5 2.36(9) 1_555 2_646 yes
Mg1_3 Mg2_3 3.57(17) 1_555 1_555 yes
Mg1_3 Mg2_5 3.15(15) 1_555 2_556 yes
Mg1_3 Mg3_3 3.58(14) 1_555 1_555 yes
Mg1_3 C5_5 2.57(25) 1_555 2_656 yes
Mg1_3 O6_3 2.04(9) 1_555 1_555 yes
Mg1_3 O8_3 2.41(9) 1_555 1_565 yes
Mg1_3 O11_3 2.11(9) 1_555 1_555 yes
Mg1_3 O12_3 2.17(9) 1_555 1_555 yes
Mg1_3 O14_1 2.15(9) 1_555 1_565 yes
Mg1_3 O14_5 2.01(9) 1_555 2_656 yes
Mg1_5 Mg1_1 2.81(16) 1_555 2_546 yes
Mg1_5 C5_4 2.59(22) 1_555 2_646 yes
Mg1_5 O6_5 2.58(8) 1_555 2_646 yes
Mg1_5 O8_5 2.30(9) 1_555 2_646 yes
Mg1_5 O11_5 2.35(9) 1_555 1_555 yes
Mg1_5 O12_5 2.36(9) 1_555 1_555 yes
Mg1_5 O14_3 2.60(9) 1_555 2_546 yes
Mg1_5 O14_4 2.06(9) 1_555 2_646 yes
Mg1_6 Mg2_2 3.27(13) 1_555 1_655 yes
Mg1_6 Mg2_6 3.22(12) 1_555 1_555 yes
Mg1_6 O6_6 1.94(9) 1_555 1_645 yes
Mg1_6 O8_6 2.30(9) 1_555 2_646 yes
Mg1_6 O11_6 2.35(9) 1_555 1_555 yes
Mg1_6 O12_6 2.34(9) 1_555 1_655 yes
Mg1_6 O13_6 2.78(17) 1_555 1_555 yes
Mg1_6 O14_2 2.39(9) 1_555 1_555 yes
Mg1_6 O14_6 2.31(9) 1_555 2_645 yes
Mg2_1 Mg1_1 3.47(13) 1_555 2_556 yes
Mg2_1 Mg1_4 3.50(13) 1_555 2_656 yes
Mg2_1 Mg2_5 3.08(16) 1_555 1_555 yes
Mg2_1 O6_4 2.36(9) 1_555 1_555 yes
Mg2_1 O7_1 2.58(9) 1_555 2_546 yes
Mg2_1 O11_1 2.45(9) 1_555 1_555 yes
Mg2_1 O12_4 2.54(9) 1_555 2_656 yes
Mg2_1 O13_1 2.28(9) 1_555 2_556 yes
Mg2_1 O13_5 2.34(9) 1_555 1_555 yes
Mg2_2 Mg1_6 3.27(13) 1_555 1_455 yes
Mg2_2 Mg2_6 3.43(17) 1_555 2_645 yes
Mg2_2 Mg3_3 3.60(16) 1_555 1_545 yes
Mg2_2 O6_6 2.21(9) 1_555 1_545 yes
Mg2_2 O7_2 1.99(9) 1_555 1_545 yes
Mg2_2 O9_3 2.73(26) 1_555 1_545 yes
Mg2_2 O11_2 2.42(9) 1_555 1_555 yes
Mg2_2 O12_6 2.38(9) 1_555 1_555 yes
Mg2_2 O13_2 2.38(9) 1_555 1_555 yes
Mg2_2 O13_6 2.26(9) 1_555 2_645 yes
Mg2_3 Mg1_3 3.57(17) 1_555 1_555 yes
Mg2_3 O6_5 2.32(9) 1_555 1_555 yes
Mg2_3 O7_3 2.42(9) 1_555 1_555 yes
Mg2_3 O11_3 2.42(9) 1_555 1_555 yes
Mg2_3 O12_5 2.62(9) 1_555 2_656 yes
Mg2_3 O13_3 2.33(9) 1_555 1_555 yes
Mg2_3 O13_4 2.20(9) 1_555 1_555 yes
Mg2_4 Mg1_4 2.36(13) 1_555 1_555 yes
Mg2_4 C5_1 2.37(24) 1_555 1_555 yes
Mg2_4 C5_3 2.83(22) 1_555 1_555 yes
Mg2_4 O6_1 2.62(9) 1_555 1_555 yes
Mg2_4 O7_4 2.21(9) 1_555 2_656 yes
Mg2_4 O11_4 2.35(9) 1_555 1_555 yes
Mg2_4 O12_1 2.17(9) 1_555 1_555 yes
Mg2_4 O13_3 2.26(9) 1_555 1_555 yes
Mg2_4 O13_4 2.51(9) 1_555 1_555 yes
Mg2_5 Mg1_3 3.15(15) 1_555 2_546 yes
Mg2_5 Mg2_1 3.08(16) 1_555 1_555 yes
Mg2_5 Mg3_3 3.23(17) 1_555 2_546 yes
Mg2_5 C5_1 2.83(23) 1_555 2_556 yes
Mg2_5 O6_3 2.16(9) 1_555 2_546 yes
Mg2_5 O7_5 2.46(9) 1_555 2_656 yes
Mg2_5 O9_6 2.87(21) 1_555 2_656 yes
Mg2_5 O11_5 2.34(9) 1_555 1_555 yes
Mg2_5 O12_3 2.29(9) 1_555 2_546 yes
Mg2_5 O13_1 1.98(9) 1_555 2_556 yes
Mg2_5 O13_5 2.53(9) 1_555 1_555 yes
Mg2_6 Mg1_6 3.22(12) 1_555 1_555 yes
Mg2_6 Mg2_2 3.43(17) 1_555 2_655 yes
Mg2_6 O6_2 2.44(9) 1_555 1_555 yes
Mg2_6 O7_6 2.51(9) 1_555 2_656 yes
Mg2_6 O11_6 2.29(9) 1_555 1_555 yes
Mg2_6 O12_2 2.38(9) 1_555 1_555 yes
Mg2_6 O12_6 2.46(16) 1_555 2_655 yes
Mg2_6 O13_2 2.41(9) 1_555 2_655 yes
Mg2_6 O13_6 2.37(9) 1_555 1_555 yes
Mg3_1 C4_4 2.78(27) 1_555 2_656 yes
Mg3_1 O6_1 2.27(8) 1_555 1_555 yes
Mg3_1 O6_4 2.45(8) 1_555 1_555 yes
Mg3_1 O9_1 2.33(9) 1_555 1_555 yes
Mg3_1 O9_4 2.28(9) 1_555 2_656 yes
Mg3_1 O10_1 2.31(9) 1_555 1_555 yes
Mg3_1 O10_4 2.47(9) 1_555 1_555 yes
Mg3_2 Mg1_2 3.57(13) 1_555 1_555 yes
Mg3_2 C4_2 2.91(28) 1_555 1_555 yes
Mg3_2 C4_6 2.8(3) 1_555 1_555 yes
Mg3_2 O6_2 2.30(9) 1_555 1_555 yes
Mg3_2 O6_5 2.44(8) 1_555 1_555 yes
Mg3_2 O9_2 2.21(9) 1_555 1_555 yes
Mg3_2 O9_5 2.40(9) 1_555 2_656 yes
Mg3_2 O10_3 2.46(9) 1_555 1_555 yes
Mg3_2 O10_6 2.39(9) 1_555 1_555 yes
Mg3_3 Mg1_3 3.58(14) 1_555 1_555 yes
Mg3_3 Mg2_2 3.60(16) 1_555 1_565 yes
Mg3_3 Mg2_5 3.23(17) 1_555 2_556 yes
Mg3_3 C4_6 2.9(3) 1_555 1_465 yes
Mg3_3 O6_3 2.31(9) 1_555 1_555 yes
Mg3_3 O6_6 2.36(9) 1_555 1_555 yes
Mg3_3 O9_3 2.21(9) 1_555 1_555 yes
Mg3_3 O9_6 2.34(9) 1_555 1_465 yes
Mg3_3 O10_2 2.42(9) 1_555 1_565 yes
Mg3_3 O10_5 2.24(9) 1_555 2_556 yes
C4_1 O9_1 1.55(9) 1_555 1_555 yes
C4_1 O10_1 1.43(9) 1_555 2_546 yes
C4_1 O11_1 1.75(9) 1_555 2_546 yes
C4_2 Mg3_2 2.91(28) 1_555 1_555 yes
C4_2 O9_2 1.28(9) 1_555 1_555 yes
C4_2 O10_2 1.59(9) 1_555 1_555 yes
C4_2 O11_2 1.60(9) 1_555 1_555 yes
C4_3 O9_3 1.54(9) 1_555 1_555 yes
C4_3 O10_3 1.58(9) 1_555 1_555 yes
C4_3 O11_3 1.76(9) 1_555 1_555 yes
C4_4 Mg3_1 2.78(27) 1_555 2_646 yes
C4_4 O9_4 1.62(9) 1_555 1_555 yes
C4_4 O10_4 1.61(9) 1_555 1_555 yes
C4_4 O11_4 1.83(9) 1_555 1_555 yes
C4_5 O9_5 1.28(9) 1_555 1_555 yes
C4_5 O10_5 1.42(9) 1_555 1_555 yes
C4_5 O11_5 1.41(9) 1_555 1_555 yes
C4_6 Mg3_2 2.8(3) 1_555 1_555 yes
C4_6 Mg3_3 2.9(3) 1_555 1_645 yes
C4_6 O9_6 1.54(9) 1_555 1_555 yes
C4_6 O10_6 1.37(9) 1_555 1_555 yes
C4_6 O11_6 1.73(9) 1_555 1_555 yes
C5_1 Mg1_4 2.64(19) 1_555 1_555 yes
C5_1 Mg2_4 2.37(24) 1_555 1_555 yes
C5_1 Mg2_5 2.83(23) 1_555 2_546 yes
C5_1 O12_1 1.57(9) 1_555 1_555 yes
C5_1 O13_1 1.52(9) 1_555 1_555 yes
C5_1 O14_1 1.58(9) 1_555 1_555 yes
C5_2 Mg1_2 2.73(17) 1_555 1_555 yes
C5_2 Mg1_2 2.89(25) 1_555 2_645 yes
C5_2 O12_2 1.62(9) 1_555 1_555 yes
C5_2 O13_2 1.66(9) 1_555 1_555 yes
C5_2 O14_2 1.37(9) 1_555 1_555 yes
C5_3 Mg2_4 2.83(22) 1_555 1_555 yes
C5_3 O12_3 1.58(9) 1_555 1_555 yes
C5_3 O13_3 1.51(9) 1_555 1_555 yes
C5_3 O14_3 1.55(9) 1_555 1_555 yes
C5_4 Mg1_5 2.59(22) 1_555 2_656 yes
C5_4 O12_4 1.54(9) 1_555 1_555 yes
C5_4 O13_4 1.40(9) 1_555 1_555 yes
C5_4 O14_4 1.79(9) 1_555 1_555 yes
C5_5 Mg1_3 2.57(25) 1_555 2_646 yes
C5_5 O12_5 1.41(9) 1_555 1_555 yes
C5_5 O13_5 1.51(9) 1_555 1_555 yes
C5_5 O14_5 1.53(9) 1_555 1_555 yes
C5_6 O12_6 1.66(9) 1_555 1_655 yes
C5_6 O13_6 1.63(9) 1_555 1_555 yes
C5_6 O14_6 1.49(9) 1_555 1_655 yes
O6_1 Mg1_1 2.46(8) 1_555 1_555 yes
O6_1 Mg2_4 2.62(9) 1_555 1_555 yes
O6_1 Mg3_1 2.27(8) 1_555 1_555 yes
O6_2 Mg1_2 2.36(9) 1_555 1_555 yes
O6_2 Mg2_6 2.44(9) 1_555 1_555 yes
O6_2 Mg3_2 2.30(9) 1_555 1_555 yes
O6_3 Mg1_3 2.04(9) 1_555 1_555 yes
O6_3 Mg2_5 2.16(9) 1_555 2_556 yes
O6_3 Mg3_3 2.31(9) 1_555 1_555 yes
O6_4 Mg1_4 2.21(9) 1_555 2_656 yes
O6_4 Mg2_1 2.36(9) 1_555 1_555 yes
O6_4 Mg3_1 2.45(8) 1_555 1_555 yes
O6_5 Mg1_5 2.58(8) 1_555 2_656 yes
O6_5 Mg2_3 2.32(9) 1_555 1_555 yes
O6_5 Mg3_2 2.44(8) 1_555 1_555 yes
O6_6 Mg1_6 1.94(9) 1_555 1_465 yes
O6_6 Mg2_2 2.21(9) 1_555 1_565 yes
O6_6 Mg3_3 2.36(9) 1_555 1_555 yes
O6_6 O9_3 2.08(21) 1_555 1_555 yes
O7_1 Mg2_1 2.58(9) 1_555 2_556 yes
O7_2 Mg2_2 1.99(9) 1_555 1_565 yes
O7_2 O13_2 2.11(26) 1_555 1_565 yes
O7_3 Mg2_3 2.42(9) 1_555 1_555 yes
O7_3 O8_5 2.18(21) 1_555 1_455 yes
O7_4 Mg2_4 2.21(9) 1_555 2_646 yes
O7_5 Mg2_5 2.46(9) 1_555 2_646 yes
O7_5 O9_6 1.68(29) 1_555 1_555 yes
O7_6 Mg2_6 2.51(9) 1_555 2_646 yes
O7_6 O8_2 1.90(29) 1_555 2_546 yes
O8_1 Mg1_1 2.16(9) 1_555 2_546 yes
O8_2 Mg1_2 2.34(9) 1_555 1_555 yes
O8_2 O7_6 1.90(29) 1_555 2_556 yes
O8_3 Mg1_3 2.41(9) 1_555 1_545 yes
O8_4 Mg1_4 2.42(9) 1_555 2_656 yes
O8_4 O14_1 1.94(25) 1_555 2_656 yes
O8_5 Mg1_5 2.30(9) 1_555 2_656 yes
O8_5 O7_3 2.18(21) 1_555 1_655 yes
O8_5 O9_5 1.94(25) 1_555 2_656 yes
O8_5 O10_6 1.45(23) 1_555 1_555 yes
O8_6 Mg1_6 2.30(9) 1_555 2_656 yes
O9_1 Mg3_1 2.33(9) 1_555 1_555 yes
O9_1 C4_1 1.55(9) 1_555 1_555 yes
O9_1 O10_1 2.09(19) 1_555 2_546 yes
O9_2 Mg1_2 2.83(24) 1_555 1_555 yes
O9_2 Mg3_2 2.21(9) 1_555 1_555 yes
O9_2 C4_2 1.28(9) 1_555 1_555 yes
O9_2 O10_2 2.17(26) 1_555 1_555 yes
O9_2 O10_3 1.99(22) 1_555 1_555 yes
O9_3 Mg2_2 2.73(26) 1_555 1_565 yes
O9_3 Mg3_3 2.21(9) 1_555 1_555 yes
O9_3 C4_3 1.54(9) 1_555 1_555 yes
O9_3 O6_6 2.08(21) 1_555 1_555 yes
O9_4 Mg3_1 2.28(9) 1_555 2_646 yes
O9_4 C4_4 1.62(9) 1_555 1_555 yes
O9_5 Mg3_2 2.40(9) 1_555 2_646 yes
O9_5 C4_5 1.28(9) 1_555 1_555 yes
O9_5 O8_5 1.94(25) 1_555 2_646 yes
O9_6 Mg2_5 2.87(21) 1_555 2_646 yes
O9_6 Mg3_3 2.34(9) 1_555 1_645 yes
O9_6 C4_6 1.54(9) 1_555 1_555 yes
O9_6 O7_5 1.68(29) 1_555 1_555 yes
O9_6 O10_6 1.72(22) 1_555 1_555 yes
O10_1 Mg3_1 2.31(9) 1_555 1_555 yes
O10_1 C4_1 1.43(9) 1_555 2_556 yes
O10_1 O9_1 2.09(19) 1_555 2_556 yes
O10_2 Mg3_3 2.42(9) 1_555 1_545 yes
O10_2 C4_2 1.59(9) 1_555 1_555 yes
O10_2 O9_2 2.17(26) 1_555 1_555 yes
O10_3 Mg3_2 2.46(9) 1_555 1_555 yes
O10_3 C4_3 1.58(9) 1_555 1_555 yes
O10_3 O9_2 1.99(22) 1_555 1_555 yes
O10_4 Mg3_1 2.47(9) 1_555 1_555 yes
O10_4 C4_4 1.61(9) 1_555 1_555 yes
O10_5 Mg3_3 2.24(9) 1_555 2_546 yes
O10_5 C4_5 1.42(9) 1_555 1_555 yes
O10_5 O11_5 1.93(24) 1_555 1_555 yes
O10_6 Mg3_2 2.39(9) 1_555 1_555 yes
O10_6 C4_6 1.37(9) 1_555 1_555 yes
O10_6 O8_5 1.45(23) 1_555 1_555 yes
O10_6 O9_6 1.72(22) 1_555 1_555 yes
O11_1 Mg1_1 2.13(9) 1_555 2_556 yes
O11_1 Mg2_1 2.45(9) 1_555 1_555 yes
O11_1 C4_1 1.75(9) 1_555 2_556 yes
O11_2 Mg1_2 2.59(9) 1_555 1_555 yes
O11_2 Mg2_2 2.42(9) 1_555 1_555 yes
O11_2 C4_2 1.60(9) 1_555 1_555 yes
O11_3 Mg1_3 2.11(9) 1_555 1_555 yes
O11_3 Mg2_3 2.42(9) 1_555 1_555 yes
O11_3 C4_3 1.76(9) 1_555 1_555 yes
O11_4 Mg1_4 2.38(9) 1_555 1_555 yes
O11_4 Mg2_4 2.35(9) 1_555 1_555 yes
O11_4 C4_4 1.83(9) 1_555 1_555 yes
O11_5 Mg1_5 2.35(9) 1_555 1_555 yes
O11_5 Mg2_5 2.34(9) 1_555 1_555 yes
O11_5 C4_5 1.41(9) 1_555 1_555 yes
O11_5 O10_5 1.93(24) 1_555 1_555 yes
O11_6 Mg1_6 2.35(9) 1_555 1_555 yes
O11_6 Mg2_6 2.29(9) 1_555 1_555 yes
O11_6 C4_6 1.73(9) 1_555 1_555 yes
O12_1 Mg1_1 2.36(9) 1_555 1_555 yes
O12_1 Mg2_4 2.17(9) 1_555 1_555 yes
O12_1 C5_1 1.57(9) 1_555 1_555 yes
O12_1 O13_1 1.61(18) 1_555 1_555 yes
O12_2 Mg1_2 2.05(9) 1_555 1_555 yes
O12_2 Mg2_6 2.38(9) 1_555 1_555 yes
O12_2 C5_2 1.62(9) 1_555 1_555 yes
O12_2 O13_2 2.05(21) 1_555 2_655 yes
O12_2 O14_2 2.07(21) 1_555 1_555 yes
O12_3 Mg1_3 2.17(9) 1_555 1_555 yes
O12_3 Mg2_5 2.29(9) 1_555 2_556 yes
O12_3 C5_3 1.58(9) 1_555 1_555 yes
O12_4 Mg1_4 2.20(9) 1_555 1_555 yes
O12_4 Mg2_1 2.54(9) 1_555 2_646 yes
O12_4 C5_4 1.54(9) 1_555 1_555 yes
O12_4 O13_4 1.96(20) 1_555 1_555 yes
O12_4 O14_5 1.83(22) 1_555 2_646 yes
O12_5 Mg1_5 2.36(9) 1_555 1_555 yes
O12_5 Mg2_3 2.62(9) 1_555 2_646 yes
O12_5 C5_5 1.41(9) 1_555 1_555 yes
O12_5 O14_4 1.81(21) 1_555 2_646 yes
O12_6 Mg1_6 2.34(9) 1_555 1_455 yes
O12_6 Mg2_2 2.38(9) 1_555 1_555 yes
O12_6 Mg2_6 2.46(16) 1_555 2_645 yes
O12_6 C5_6 1.66(9) 1_555 1_455 yes
O13_1 Mg2_1 2.28(9) 1_555 2_546 yes
O13_1 Mg2_5 1.98(9) 1_555 2_546 yes
O13_1 C5_1 1.52(9) 1_555 1_555 yes
O13_1 O12_1 1.61(18) 1_555 1_555 yes
O13_2 Mg1_2 2.85(21) 1_555 2_645 yes
O13_2 Mg2_2 2.38(9) 1_555 1_555 yes
O13_2 Mg2_6 2.41(9) 1_555 2_645 yes
O13_2 C5_2 1.66(9) 1_555 1_555 yes
O13_2 O7_2 2.11(26) 1_555 1_545 yes
O13_2 O12_2 2.05(21) 1_555 2_645 yes
O13_3 Mg2_3 2.33(9) 1_555 1_555 yes
O13_3 Mg2_4 2.26(9) 1_555 1_555 yes
O13_3 C5_3 1.51(9) 1_555 1_555 yes
O13_4 Mg1_4 2.72(18) 1_555 1_555 yes
O13_4 Mg2_3 2.20(9) 1_555 1_555 yes
O13_4 Mg2_4 2.51(9) 1_555 1_555 yes
O13_4 C5_4 1.40(9) 1_555 1_555 yes
O13_4 O12_4 1.96(20) 1_555 1_555 yes
O13_5 Mg2_1 2.34(9) 1_555 1_555 yes
O13_5 Mg2_5 2.53(9) 1_555 1_555 yes
O13_5 C5_5 1.51(9) 1_555 1_555 yes
O13_6 Mg1_6 2.78(17) 1_555 1_555 yes
O13_6 Mg2_2 2.26(9) 1_555 2_655 yes
O13_6 Mg2_6 2.37(9) 1_555 1_555 yes
O13_6 C5_6 1.63(9) 1_555 1_555 yes
O14_1 Mg1_4 2.03(9) 1_555 1_555 yes
O14_1 Mg1_3 2.15(9) 1_555 1_545 yes
O14_1 C5_1 1.58(9) 1_555 1_555 yes
O14_1 O8_4 1.94(25) 1_555 2_646 yes
O14_1 O14_5 2.06(22) 1_555 2_646 yes
O14_2 Mg1_2 2.11(9) 1_555 2_645 yes
O14_2 Mg1_6 2.39(9) 1_555 1_555 yes
O14_2 C5_2 1.37(9) 1_555 1_555 yes
O14_2 O12_2 2.07(21) 1_555 1_555 yes
O14_2 O14_6 2.11(18) 1_555 2_645 yes
O14_3 Mg1_1 2.00(9) 1_555 1_555 yes
O14_3 Mg1_5 2.60(9) 1_555 2_556 yes
O14_3 C5_3 1.55(9) 1_555 1_555 yes
O14_4 Mg1_1 2.13(8) 1_555 1_655 yes
O14_4 Mg1_5 2.06(9) 1_555 2_656 yes
O14_4 C5_4 1.79(9) 1_555 1_555 yes
O14_4 O12_5 1.81(21) 1_555 2_656 yes
O14_5 Mg1_4 2.36(9) 1_555 2_656 yes
O14_5 Mg1_3 2.01(9) 1_555 2_646 yes
O14_5 C5_5 1.53(9) 1_555 1_555 yes
O14_5 O12_4 1.83(22) 1_555 2_656 yes
O14_5 O14_1 2.06(22) 1_555 2_656 yes
O14_6 Mg1_2 2.26(9) 1_555 1_555 yes
O14_6 Mg1_6 2.31(9) 1_555 2_655 yes
O14_6 C5_6 1.49(9) 1_555 1_455 yes
O14_6 O14_2 2.11(18) 1_555 2_655 yes

loop_
_geom_angle_atom_site_label_1
_geom_angle_atom_site_label_2
_geom_angle_atom_site_label_3
_geom_angle
_geom_angle_site_symmetry_1
_geom_angle_site_symmetry_2
_geom_angle_site_symmetry_3
_geom_angle_publ_flag
Mg1_5 Mg1_1 O6_1 131(7) 2_556 1_555 1_555 yes
Mg1_5 Mg1_1 O8_1 92(8) 2_556 1_555 2_556 yes
O6_1 Mg1_1 O8_1 85(6) 1_555 1_555 2_556 yes
Mg1_5 Mg1_1 O11_1 135(7) 2_556 1_555 2_546 yes
O6_1 Mg1_1 O11_1 93(8) 1_555 1_555 2_546 yes
O8_1 Mg1_1 O11_1 106(10) 2_556 1_555 2_546 yes
Mg1_5 Mg1_1 O12_1 77(6) 2_556 1_555 1_555 yes
O6_1 Mg1_1 O12_1 76(7) 1_555 1_555 1_555 yes
O8_1 Mg1_1 O12_1 143(10) 2_556 1_555 1_555 yes
O11_1 Mg1_1 O12_1 107(7) 2_546 1_555 1_555 yes
Mg1_5 Mg1_1 O14_3 63(4) 2_556 1_555 1_555 yes
O6_1 Mg1_1 O14_3 71(7) 1_555 1_555 1_555 yes
O8_1 Mg1_1 O14_3 66(9) 2_556 1_555 1_555 yes
O11_1 Mg1_1 O14_3 162(8) 2_546 1_555 1_555 yes
O12_1 Mg1_1 O14_3 78(8) 1_555 1_555 1_555 yes
Mg1_5 Mg1_1 O14_4 47(4) 2_556 1_555 1_455 yes
O6_1 Mg1_1 O14_4 160(8) 1_555 1_555 1_455 yes
O8_1 Mg1_1 O14_4 75(7) 2_556 1_555 1_455 yes
O11_1 Mg1_1 O14_4 97(7) 2_546 1_555 1_455 yes
O12_1 Mg1_1 O14_4 117(7) 1_555 1_555 1_455 yes
O14_3 Mg1_1 O14_4 96(7) 1_555 1_555 1_455 yes
O6_2 Mg1_2 O8_2 89(7) 1_555 1_555 1_555 yes
O6_2 Mg1_2 O12_2 78(6) 1_555 1_555 1_555 yes
O8_2 Mg1_2 O12_2 165(9) 1_555 1_555 1_555 yes
O6_2 Mg1_2 O14_2 90(7) 1_555 1_555 2_655 yes
O8_2 Mg1_2 O14_2 85(8) 1_555 1_555 2_655 yes
O12_2 Mg1_2 O14_2 100(9) 1_555 1_555 2_655 yes
O6_2 Mg1_2 O14_6 142(7) 1_555 1_555 1_555 yes
O8_2 Mg1_2 O14_6 72(7) 1_555 1_555 1_555 yes
O12_2 Mg1_2 O14_6 123(10) 1_555 1_555 1_555 yes
O14_2 Mg1_2 O14_6 58(5) 2_655 1_555 1_555 yes
Mg2_4 Mg1_4 O6_4 145(7) 1_555 1_555 2_646 yes
Mg2_4 Mg1_4 O8_4 118(6) 1_555 1_555 2_646 yes
O6_4 Mg1_4 O8_4 77(7) 2_646 1_555 2_646 yes
Mg2_4 Mg1_4 O11_4 60(3) 1_555 1_555 1_555 yes
O6_4 Mg1_4 O11_4 90(7) 2_646 1_555 1_555 yes
O8_4 Mg1_4 O11_4 94(8) 2_646 1_555 1_555 yes
Mg2_4 Mg1_4 O12_4 104(8) 1_555 1_555 1_555 yes
O6_4 Mg1_4 O12_4 88(5) 2_646 1_555 1_555 yes
O8_4 Mg1_4 O12_4 124(8) 2_646 1_555 1_555 yes
O11_4 Mg1_4 O12_4 140(8) 1_555 1_555 1_555 yes
Mg2_4 Mg1_4 O14_1 92(6) 1_555 1_555 1_555 yes
O6_4 Mg1_4 O14_1 119(8) 2_646 1_555 1_555 yes
O8_4 Mg1_4 O14_1 51(7) 2_646 1_555 1_555 yes
O11_4 Mg1_4 O14_1 120(8) 1_555 1_555 1_555 yes
O12_4 Mg1_4 O14_1 96(9) 1_555 1_555 1_555 yes
Mg2_4 Mg1_4 O14_5 124(7) 1_555 1_555 2_646 yes
O6_4 Mg1_4 O14_5 88(6) 2_646 1_555 2_646 yes
O8_4 Mg1_4 O14_5 78(8) 2_646 1_555 2_646 yes
O11_4 Mg1_4 O14_5 173(9) 1_555 1_555 2_646 yes
O12_4 Mg1_4 O14_5 47(6) 1_555 1_555 2_646 yes
O14_1 Mg1_4 O14_5 55(6) 1_555 1_555 2_646 yes
Mg2_5 Mg1_3 O6_3 43(4) 2_556 1_555 1_555 yes
Mg2_5 Mg1_3 O8_3 101(7) 2_556 1_555 1_565 yes
O6_3 Mg1_3 O8_3 58(7) 1_555 1_555 1_565 yes
Mg2_5 Mg1_3 O11_3 115(8) 2_556 1_555 1_555 yes
O6_3 Mg1_3 O11_3 108(8) 1_555 1_555 1_555 yes
O8_3 Mg1_3 O11_3 84(7) 1_565 1_555 1_555 yes
Mg2_5 Mg1_3 O12_3 47(4) 2_556 1_555 1_555 yes
O6_3 Mg1_3 O12_3 90(7) 1_555 1_555 1_555 yes
O8_3 Mg1_3 O12_3 148(9) 1_565 1_555 1_555 yes
O11_3 Mg1_3 O12_3 104(10) 1_555 1_555 1_555 yes
Mg2_5 Mg1_3 O14_1 74(5) 2_556 1_555 1_565 yes
O6_3 Mg1_3 O14_1 85(7) 1_555 1_555 1_565 yes
O8_3 Mg1_3 O14_1 104(8) 1_565 1_555 1_565 yes
O11_3 Mg1_3 O14_1 167(8) 1_555 1_555 1_565 yes
O12_3 Mg1_3 O14_1 75(6) 1_555 1_555 1_565 yes
Mg2_5 Mg1_3 O14_5 132(7) 2_556 1_555 2_656 yes
O6_3 Mg1_3 O14_5 117(8) 1_555 1_555 2_656 yes
O8_3 Mg1_3 O14_5 81(8) 1_565 1_555 2_656 yes
O11_3 Mg1_3 O14_5 114(8) 1_555 1_555 2_656 yes
O12_3 Mg1_3 O14_5 122(9) 1_555 1_555 2_656 yes
O14_1 Mg1_3 O14_5 59(7) 1_565 1_555 2_656 yes
Mg1_1 Mg1_5 O8_5 138(7) 2_546 1_555 2_646 yes
Mg1_1 Mg1_5 O11_5 141(6) 2_546 1_555 1_555 yes
O8_5 Mg1_5 O11_5 77(6) 2_646 1_555 1_555 yes
Mg1_1 Mg1_5 O12_5 93(6) 2_546 1_555 1_555 yes
O8_5 Mg1_5 O12_5 120(7) 2_646 1_555 1_555 yes
O11_5 Mg1_5 O12_5 78(7) 1_555 1_555 1_555 yes
Mg1_1 Mg1_5 O14_4 49(4) 2_546 1_555 2_646 yes
O8_5 Mg1_5 O14_4 139(9) 2_646 1_555 2_646 yes
O11_5 Mg1_5 O14_4 123(8) 1_555 1_555 2_646 yes
O12_5 Mg1_5 O14_4 48(6) 1_555 1_555 2_646 yes
O6_6 Mg1_6 O8_6 71(7) 1_645 1_555 2_646 yes
O6_6 Mg1_6 O11_6 105(7) 1_645 1_555 1_555 yes
O8_6 Mg1_6 O11_6 111(8) 2_646 1_555 1_555 yes
O6_6 Mg1_6 O12_6 88(6) 1_645 1_555 1_655 yes
O8_6 Mg1_6 O12_6 138(7) 2_646 1_555 1_655 yes
O11_6 Mg1_6 O12_6 109(7) 1_555 1_555 1_655 yes
O6_6 Mg1_6 O14_2 127(7) 1_645 1_555 1_555 yes
O8_6 Mg1_6 O14_2 63(7) 2_646 1_555 1_555 yes
O11_6 Mg1_6 O14_2 114(7) 1_555 1_555 1_555 yes
O12_6 Mg1_6 O14_2 110(7) 1_655 1_555 1_555 yes
O6_6 Mg1_6 O14_6 89(6) 1_645 1_555 2_645 yes
O8_6 Mg1_6 O14_6 73(7) 2_646 1_555 2_645 yes
O11_6 Mg1_6 O14_6 165(6) 1_555 1_555 2_645 yes
O12_6 Mg1_6 O14_6 72(7) 1_655 1_555 2_645 yes
O14_2 Mg1_6 O14_6 53(5) 1_555 1_555 2_645 yes
Mg2_5 Mg2_1 O6_4 153(6) 1_555 1_555 1_555 yes
Mg2_5 Mg2_1 O11_1 134(6) 1_555 1_555 1_555 yes
O6_4 Mg2_1 O11_1 64(6) 1_555 1_555 1_555 yes
Mg2_5 Mg2_1 O13_1 40(3) 1_555 1_555 2_556 yes
O6_4 Mg2_1 O13_1 159(8) 1_555 1_555 2_556 yes
O11_1 Mg2_1 O13_1 97(6) 1_555 1_555 2_556 yes
Mg2_5 Mg2_1 O13_5 54(3) 1_555 1_555 1_555 yes
O6_4 Mg2_1 O13_5 100(6) 1_555 1_555 1_555 yes
O11_1 Mg2_1 O13_5 145(7) 1_555 1_555 1_555 yes
O13_1 Mg2_1 O13_5 92(6) 2_556 1_555 1_555 yes
O6_6 Mg2_2 O7_2 135(10) 1_545 1_555 1_545 yes
O6_6 Mg2_2 O11_2 96(7) 1_545 1_555 1_555 yes
O7_2 Mg2_2 O11_2 63(9) 1_545 1_555 1_555 yes
O6_6 Mg2_2 O12_6 81(5) 1_545 1_555 1_555 yes
O7_2 Mg2_2 O12_6 124(10) 1_545 1_555 1_555 yes
O11_2 Mg2_2 O12_6 74(6) 1_555 1_555 1_555 yes
O6_6 Mg2_2 O13_2 162(7) 1_545 1_555 1_555 yes
O7_2 Mg2_2 O13_2 57(8) 1_545 1_555 1_555 yes
O11_2 Mg2_2 O13_2 78(7) 1_555 1_555 1_555 yes
O12_6 Mg2_2 O13_2 81(6) 1_555 1_555 1_555 yes
O6_6 Mg2_2 O13_6 100(6) 1_545 1_555 2_645 yes
O7_2 Mg2_2 O13_6 122(10) 1_545 1_555 2_645 yes
O11_2 Mg2_2 O13_6 137(8) 1_555 1_555 2_645 yes
O12_6 Mg2_2 O13_6 69(6) 1_555 1_555 2_645 yes
O13_2 Mg2_2 O13_6 74(6) 1_555 1_555 2_645 yes
O6_5 Mg2_3 O7_3 148(7) 1_555 1_555 1_555 yes
O6_5 Mg2_3 O11_3 79(7) 1_555 1_555 1_555 yes
O7_3 Mg2_3 O11_3 92(7) 1_555 1_555 1_555 yes
O6_5 Mg2_3 O13_3 143(7) 1_555 1_555 1_555 yes
O7_3 Mg2_3 O13_3 68(6) 1_555 1_555 1_555 yes
O11_3 Mg2_3 O13_3 96(7) 1_555 1_555 1_555 yes
O6_5 Mg2_3 O13_4 91(6) 1_555 1_555 1_555 yes
O7_3 Mg2_3 O13_4 113(8) 1_555 1_555 1_555 yes
O11_3 Mg2_3 O13_4 143(8) 1_555 1_555 1_555 yes
O13_3 Mg2_3 O13_4 72(6) 1_555 1_555 1_555 yes
Mg1_4 Mg2_4 C5_1 68(5) 1_555 1_555 1_555 yes
Mg1_4 Mg2_4 O7_4 114(6) 1_555 1_555 2_656 yes
C5_1 Mg2_4 O7_4 175(10) 1_555 1_555 2_656 yes
Mg1_4 Mg2_4 O11_4 61(3) 1_555 1_555 1_555 yes
C5_1 Mg2_4 O11_4 101(10) 1_555 1_555 1_555 yes
O7_4 Mg2_4 O11_4 84(7) 2_656 1_555 1_555 yes
Mg1_4 Mg2_4 O12_1 108(6) 1_555 1_555 1_555 yes
C5_1 Mg2_4 O12_1 40(4) 1_555 1_555 1_555 yes
O7_4 Mg2_4 O12_1 137(8) 2_656 1_555 1_555 yes
O11_4 Mg2_4 O12_1 121(10) 1_555 1_555 1_555 yes
Mg1_4 Mg2_4 O13_3 134(7) 1_555 1_555 1_555 yes
C5_1 Mg2_4 O13_3 99(9) 1_555 1_555 1_555 yes
O7_4 Mg2_4 O13_3 76(7) 2_656 1_555 1_555 yes
O11_4 Mg2_4 O13_3 159(8) 1_555 1_555 1_555 yes
O12_1 Mg2_4 O13_3 73(6) 1_555 1_555 1_555 yes
Mg1_3 Mg2_5 Mg2_1 120(5) 2_546 1_555 1_555 yes
Mg1_3 Mg2_5 O6_3 40(4) 2_546 1_555 2_546 yes
Mg2_1 Mg2_5 O6_3 132(5) 1_555 1_555 2_546 yes
Mg1_3 Mg2_5 O7_5 147(8) 2_546 1_555 2_656 yes
Mg2_1 Mg2_5 O7_5 90(7) 1_555 1_555 2_656 yes
O6_3 Mg2_5 O7_5 110(9) 2_546 1_555 2_656 yes
Mg1_3 Mg2_5 O11_5 110(7) 2_546 1_555 1_555 yes
Mg2_1 Mg2_5 O11_5 104(6) 1_555 1_555 1_555 yes
O6_3 Mg2_5 O11_5 123(8) 2_546 1_555 1_555 yes
O7_5 Mg2_5 O11_5 71(7) 2_656 1_555 1_555 yes
Mg1_3 Mg2_5 O12_3 43(3) 2_546 1_555 2_546 yes
Mg2_1 Mg2_5 O12_3 95(6) 1_555 1_555 2_546 yes
O6_3 Mg2_5 O12_3 83(6) 2_546 1_555 2_546 yes
O7_5 Mg2_5 O12_3 155(8) 2_656 1_555 2_546 yes
O11_5 Mg2_5 O12_3 84(7) 1_555 1_555 2_546 yes
Mg1_3 Mg2_5 O13_1 94(6) 2_546 1_555 2_556 yes
Mg2_1 Mg2_5 O13_1 48(4) 1_555 1_555 2_556 yes
O6_3 Mg2_5 O13_1 86(6) 2_546 1_555 2_556 yes
O7_5 Mg2_5 O13_1 98(10) 2_656 1_555 2_556 yes
O11_5 Mg2_5 O13_1 151(9) 1_555 1_555 2_556 yes
O12_3 Mg2_5 O13_1 104(8) 2_546 1_555 2_556 yes
O6_2 Mg2_6 O11_6 95(8) 1_555 1_555 1_555 yes
O6_2 Mg2_6 O12_2 70(6) 1_555 1_555 1_555 yes
O11_6 Mg2_6 O12_2 97(8) 1_555 1_555 1_555 yes
O6_2 Mg2_6 O12_6 126(7) 1_555 1_555 2_655 yes
O11_6 Mg2_6 O12_6 127(7) 1_555 1_555 2_655 yes
O12_2 Mg2_6 O12_6 125(7) 1_555 1_555 2_655 yes
O6_2 Mg2_6 O13_2 81(6) 1_555 1_555 2_655 yes
O11_6 Mg2_6 O13_2 147(8) 1_555 1_555 2_655 yes
O12_2 Mg2_6 O13_2 51(5) 1_555 1_555 2_655 yes
O12_6 Mg2_6 O13_2 79(6) 2_655 1_555 2_655 yes
O6_2 Mg2_6 O13_6 148(7) 1_555 1_555 1_555 yes
O11_6 Mg2_6 O13_6 98(6) 1_555 1_555 1_555 yes
O12_2 Mg2_6 O13_6 79(7) 1_555 1_555 1_555 yes
O12_6 Mg2_6 O13_6 66(6) 2_655 1_555 1_555 yes
O13_2 Mg2_6 O13_6 72(5) 2_655 1_555 1_555 yes
O6_1 Mg3_1 O6_4 156(8) 1_555 1_555 1_555 yes
O6_1 Mg3_1 O9_1 71(8) 1_555 1_555 1_555 yes
O6_4 Mg3_1 O9_1 85(6) 1_555 1_555 1_555 yes
O6_1 Mg3_1 O9_4 75(7) 1_555 1_555 2_656 yes
O6_4 Mg3_1 O9_4 129(7) 1_555 1_555 2_656 yes
O9_1 Mg3_1 O9_4 146(9) 1_555 1_555 2_656 yes
O6_1 Mg3_1 O10_1 80(7) 1_555 1_555 1_555 yes
O6_4 Mg3_1 O10_1 92(7) 1_555 1_555 1_555 yes
O9_1 Mg3_1 O10_1 62(6) 1_555 1_555 1_555 yes
O9_4 Mg3_1 O10_1 106(8) 2_656 1_555 1_555 yes
O6_1 Mg3_1 O10_4 110(8) 1_555 1_555 1_555 yes
O6_4 Mg3_1 O10_4 83(6) 1_555 1_555 1_555 yes
O9_1 Mg3_1 O10_4 130(7) 1_555 1_555 1_555 yes
O9_4 Mg3_1 O10_4 69(6) 2_656 1_555 1_555 yes
O10_1 Mg3_1 O10_4 166(8) 1_555 1_555 1_555 yes
O6_2 Mg3_2 O6_5 145(7) 1_555 1_555 1_555 yes
O6_2 Mg3_2 O9_2 85(7) 1_555 1_555 1_555 yes
O6_5 Mg3_2 O9_2 107(8) 1_555 1_555 1_555 yes
O6_2 Mg3_2 O9_5 94(7) 1_555 1_555 2_656 yes
O6_5 Mg3_2 O9_5 59(6) 1_555 1_555 2_656 yes
O9_2 Mg3_2 O9_5 151(8) 1_555 1_555 2_656 yes
O6_2 Mg3_2 O10_3 71(6) 1_555 1_555 1_555 yes
O6_5 Mg3_2 O10_3 92(8) 1_555 1_555 1_555 yes
O9_2 Mg3_2 O10_3 50(6) 1_555 1_555 1_555 yes
O9_5 Mg3_2 O10_3 102(7) 2_656 1_555 1_555 yes
O6_2 Mg3_2 O10_6 129(10) 1_555 1_555 1_555 yes
O6_5 Mg3_2 O10_6 61(7) 1_555 1_555 1_555 yes
O9_2 Mg3_2 O10_6 138(9) 1_555 1_555 1_555 yes
O9_5 Mg3_2 O10_6 61(7) 2_656 1_555 1_555 yes
O10_3 Mg3_2 O10_6 152(10) 1_555 1_555 1_555 yes
O6_3 Mg3_3 O6_6 170(7) 1_555 1_555 1_555 yes
O6_3 Mg3_3 O9_3 116(7) 1_555 1_555 1_555 yes
O6_6 Mg3_3 O9_3 54(6) 1_555 1_555 1_555 yes
O6_3 Mg3_3 O9_6 87(6) 1_555 1_555 1_465 yes
O6_6 Mg3_3 O9_6 100(7) 1_555 1_555 1_465 yes
O9_3 Mg3_3 O9_6 128(10) 1_555 1_555 1_465 yes
O6_3 Mg3_3 O10_2 77(7) 1_555 1_555 1_565 yes
O6_6 Mg3_3 O10_2 111(8) 1_555 1_555 1_565 yes
O9_3 Mg3_3 O10_2 139(8) 1_555 1_555 1_565 yes
O9_6 Mg3_3 O10_2 90(7) 1_465 1_555 1_565 yes
O6_3 Mg3_3 O10_5 102(8) 1_555 1_555 2_556 yes
O6_6 Mg3_3 O10_5 75(7) 1_555 1_555 2_556 yes
O9_3 Mg3_3 O10_5 71(8) 1_555 1_555 2_556 yes
O9_6 Mg3_3 O10_5 59(8) 1_465 1_555 2_556 yes
O10_2 Mg3_3 O10_5 149(8) 1_565 1_555 2_556 yes
O9_1 C4_1 O10_1 89(11) 1_555 1_555 2_546 yes
O9_1 C4_1 O11_1 143(17) 1_555 1_555 2_546 yes
O10_1 C4_1 O11_1 126(16) 2_546 1_555 2_546 yes
O9_2 C4_2 O10_2 97(17) 1_555 1_555 1_555 yes
O9_2 C4_2 O11_2 105(19) 1_555 1_555 1_555 yes
O10_2 C4_2 O11_2 139(23) 1_555 1_555 1_555 yes
O9_3 C4_3 O10_3 119(13) 1_555 1_555 1_555 yes
O9_3 C4_3 O11_3 118(15) 1_555 1_555 1_555 yes
O10_3 C4_3 O11_3 123(15) 1_555 1_555 1_555 yes
O9_4 C4_4 O10_4 111(13) 1_555 1_555 1_555 yes
O9_5 C4_5 O10_5 120(18) 1_555 1_555 1_555 yes
O9_5 C4_5 O11_5 144(25) 1_555 1_555 1_555 yes
O10_5 C4_5 O11_5 86(14) 1_555 1_555 1_555 yes
O9_6 C4_6 O10_6 72(11) 1_555 1_555 1_555 yes
O9_6 C4_6 O11_6 153(25) 1_555 1_555 1_555 yes
O10_6 C4_6 O11_6 133(26) 1_555 1_555 1_555 yes
Mg2_4 C5_1 O12_1 63(8) 1_555 1_555 1_555 yes
Mg2_4 C5_1 O13_1 125(10) 1_555 1_555 1_555 yes
O12_1 C5_1 O13_1 63(8) 1_555 1_555 1_555 yes
Mg2_4 C5_1 O14_1 105(11) 1_555 1_555 1_555 yes
O12_1 C5_1 O14_1 168(17) 1_555 1_555 1_555 yes
O13_1 C5_1 O14_1 129(17) 1_555 1_555 1_555 yes
O12_2 C5_2 O13_2 165(23) 1_555 1_555 1_555 yes
O12_2 C5_2 O14_2 87(12) 1_555 1_555 1_555 yes
O13_2 C5_2 O14_2 102(14) 1_555 1_555 1_555 yes
O12_3 C5_3 O13_3 92(13) 1_555 1_555 1_555 yes
O12_3 C5_3 O14_3 98(12) 1_555 1_555 1_555 yes
O13_3 C5_3 O14_3 117(18) 1_555 1_555 1_555 yes
O12_4 C5_4 O13_4 84(12) 1_555 1_555 1_555 yes
O12_4 C5_4 O14_4 124(18) 1_555 1_555 1_555 yes
O13_4 C5_4 O14_4 91(14) 1_555 1_555 1_555 yes
O12_5 C5_5 O13_5 102(12) 1_555 1_555 1_555 yes
O12_5 C5_5 O14_5 159(24) 1_555 1_555 1_555 yes
O13_5 C5_5 O14_5 92(12) 1_555 1_555 1_555 yes
O12_6 C5_6 O13_6 101(10) 1_655 1_555 1_555 yes
O12_6 C5_6 O14_6 134(12) 1_655 1_555 1_655 yes
O13_6 C5_6 O14_6 125(12) 1_555 1_555 1_655 yes
Mg1_1 O6_1 Mg3_1 145(7) 1_555 1_555 1_555 yes
Mg1_2 O6_2 Mg2_6 98(6) 1_555 1_555 1_555 yes
Mg1_2 O6_2 Mg3_2 100(6) 1_555 1_555 1_555 yes
Mg2_6 O6_2 Mg3_2 107(8) 1_555 1_555 1_555 yes
Mg1_3 O6_3 Mg2_5 97(7) 1_555 1_555 2_556 yes
Mg1_3 O6_3 Mg3_3 111(7) 1_555 1_555 1_555 yes
Mg2_5 O6_3 Mg3_3 92(7) 2_556 1_555 1_555 yes
Mg1_4 O6_4 Mg2_1 100(5) 2_656 1_555 1_555 yes
Mg1_4 O6_4 Mg3_1 119(7) 2_656 1_555 1_555 yes
Mg2_1 O6_4 Mg3_1 128(7) 1_555 1_555 1_555 yes
Mg2_3 O6_5 Mg3_2 108(7) 1_555 1_555 1_555 yes
Mg1_6 O6_6 Mg2_2 104(7) 1_465 1_555 1_565 yes
Mg1_6 O6_6 Mg3_3 115(8) 1_465 1_555 1_555 yes
Mg2_2 O6_6 Mg3_3 104(7) 1_565 1_555 1_555 yes
Mg2_5 O7_5 O9_6 86(9) 2_646 1_555 1_555 yes
Mg1_5 O8_5 O10_6 128(18) 2_656 1_555 1_555 yes
Mg3_1 O9_1 C4_1 136(15) 1_555 1_555 1_555 yes
Mg3_2 O9_2 C4_2 110(18) 1_555 1_555 1_555 yes
Mg3_3 O9_3 C4_3 113(14) 1_555 1_555 1_555 yes
Mg3_1 O9_4 C4_4 89(12) 2_646 1_555 1_555 yes
Mg3_2 O9_5 C4_5 133(17) 2_646 1_555 1_555 yes
Mg3_3 O9_6 C4_6 93(16) 1_645 1_555 1_555 yes
Mg3_3 O9_6 O7_5 132(11) 1_645 1_555 1_555 yes
C4_6 O9_6 O7_5 136(14) 1_555 1_555 1_555 yes
Mg3_3 O9_6 O10_6 129(16) 1_645 1_555 1_555 yes
C4_6 O9_6 O10_6 49(6) 1_555 1_555 1_555 yes
O7_5 O9_6 O10_6 92(14) 1_555 1_555 1_555 yes
Mg3_1 O10_1 C4_1 109(15) 1_555 1_555 2_556 yes
Mg3_3 O10_2 C4_2 98(12) 1_545 1_555 1_555 yes
Mg3_2 O10_3 C4_3 128(16) 1_555 1_555 1_555 yes
Mg3_1 O10_4 C4_4 97(13) 1_555 1_555 1_555 yes
Mg3_3 O10_5 C4_5 159(20) 2_546 1_555 1_555 yes
Mg3_2 O10_6 C4_6 93(18) 1_555 1_555 1_555 yes
Mg3_2 O10_6 O8_5 109(12) 1_555 1_555 1_555 yes
C4_6 O10_6 O8_5 125(25) 1_555 1_555 1_555 yes
Mg3_2 O10_6 O9_6 129(13) 1_555 1_555 1_555 yes
C4_6 O10_6 O9_6 59(8) 1_555 1_555 1_555 yes
O8_5 O10_6 O9_6 121(11) 1_555 1_555 1_555 yes
Mg1_1 O11_1 Mg2_1 98(6) 2_556 1_555 1_555 yes
Mg1_1 O11_1 C4_1 108(12) 2_556 1_555 2_556 yes
Mg2_1 O11_1 C4_1 111(11) 1_555 1_555 2_556 yes
Mg2_2 O11_2 C4_2 127(10) 1_555 1_555 1_555 yes
Mg1_3 O11_3 Mg2_3 104(8) 1_555 1_555 1_555 yes
Mg1_3 O11_3 C4_3 136(12) 1_555 1_555 1_555 yes
Mg2_3 O11_3 C4_3 101(12) 1_555 1_555 1_555 yes
Mg1_4 O11_4 Mg2_4 60(4) 1_555 1_555 1_555 yes
Mg1_5 O11_5 Mg2_5 113(7) 1_555 1_555 1_555 yes
Mg1_5 O11_5 C4_5 106(12) 1_555 1_555 1_555 yes
Mg2_5 O11_5 C4_5 133(13) 1_555 1_555 1_555 yes
Mg1_6 O11_6 Mg2_6 88(5) 1_555 1_555 1_555 yes
Mg1_6 O11_6 C4_6 100(13) 1_555 1_555 1_555 yes
Mg2_6 O11_6 C4_6 140(16) 1_555 1_555 1_555 yes
Mg1_1 O12_1 Mg2_4 111(8) 1_555 1_555 1_555 yes
Mg1_1 O12_1 C5_1 140(17) 1_555 1_555 1_555 yes
Mg2_4 O12_1 C5_1 77(10) 1_555 1_555 1_555 yes
Mg1_1 O12_1 O13_1 101(8) 1_555 1_555 1_555 yes
Mg2_4 O12_1 O13_1 133(11) 1_555 1_555 1_555 yes
C5_1 O12_1 O13_1 57(6) 1_555 1_555 1_555 yes
Mg1_2 O12_2 Mg2_6 110(7) 1_555 1_555 1_555 yes
Mg1_2 O12_2 C5_2 95(8) 1_555 1_555 1_555 yes
Mg2_6 O12_2 C5_2 148(15) 1_555 1_555 1_555 yes
Mg1_3 O12_3 Mg2_5 90(6) 1_555 1_555 2_556 yes
Mg1_3 O12_3 C5_3 114(10) 1_555 1_555 1_555 yes
Mg2_5 O12_3 C5_3 143(13) 2_556 1_555 1_555 yes
Mg1_4 O12_4 C5_4 120(12) 1_555 1_555 1_555 yes
Mg1_5 O12_5 C5_5 123(10) 1_555 1_555 1_555 yes
Mg1_6 O12_6 Mg2_2 88(5) 1_455 1_555 1_555 yes
Mg1_6 O12_6 Mg2_6 152(8) 1_455 1_555 2_645 yes
Mg2_2 O12_6 Mg2_6 90(6) 1_555 1_555 2_645 yes
Mg1_6 O12_6 C5_6 98(13) 1_455 1_555 1_455 yes
Mg2_2 O12_6 C5_6 149(13) 1_555 1_555 1_455 yes
Mg2_6 O12_6 C5_6 98(15) 2_645 1_555 1_455 yes
Mg2_1 O13_1 Mg2_5 92(7) 2_546 1_555 2_546 yes
Mg2_1 O13_1 C5_1 123(16) 2_546 1_555 1_555 yes
Mg2_5 O13_1 C5_1 107(13) 2_546 1_555 1_555 yes
Mg2_1 O13_1 O12_1 122(10) 2_546 1_555 1_555 yes
Mg2_5 O13_1 O12_1 145(13) 2_546 1_555 1_555 yes
C5_1 O13_1 O12_1 60(6) 1_555 1_555 1_555 yes
Mg2_2 O13_2 Mg2_6 92(6) 1_555 1_555 2_645 yes
Mg2_2 O13_2 C5_2 117(13) 1_555 1_555 1_555 yes
Mg2_6 O13_2 C5_2 109(15) 2_645 1_555 1_555 yes
Mg2_3 O13_3 Mg2_4 111(7) 1_555 1_555 1_555 yes
Mg2_3 O13_3 C5_3 152(13) 1_555 1_555 1_555 yes
Mg2_4 O13_3 C5_3 95(11) 1_555 1_555 1_555 yes
Mg2_3 O13_4 C5_4 108(13) 1_555 1_555 1_555 yes
Mg2_1 O13_5 C5_5 115(14) 1_555 1_555 1_555 yes
Mg2_2 O13_6 Mg2_6 96(7) 2_655 1_555 1_555 yes
Mg2_2 O13_6 C5_6 115(11) 2_655 1_555 1_555 yes
Mg2_6 O13_6 C5_6 109(15) 1_555 1_555 1_555 yes
Mg1_4 O14_1 Mg1_3 126(9) 1_555 1_555 1_545 yes
Mg1_4 O14_1 C5_1 93(9) 1_555 1_555 1_555 yes
Mg1_3 O14_1 C5_1 114(15) 1_545 1_555 1_555 yes
Mg1_2 O14_2 Mg1_6 124(7) 2_645 1_555 1_555 yes
Mg1_2 O14_2 C5_2 111(15) 2_645 1_555 1_555 yes
Mg1_6 O14_2 C5_2 125(14) 1_555 1_555 1_555 yes
Mg1_1 O14_3 C5_3 141(14) 1_555 1_555 1_555 yes
Mg1_1 O14_4 Mg1_5 84(6) 1_655 1_555 2_656 yes
Mg1_1 O14_4 C5_4 107(11) 1_655 1_555 1_555 yes
Mg1_5 O14_4 C5_4 84(9) 2_656 1_555 1_555 yes
Mg1_4 O14_5 Mg1_3 116(7) 2_656 1_555 2_646 yes
Mg1_4 O14_5 C5_5 131(16) 2_656 1_555 1_555 yes
Mg1_3 O14_5 C5_5 92(12) 2_646 1_555 1_555 yes
Mg1_2 O14_6 Mg1_6 121(6) 1_555 1_555 2_655 yes
Mg1_2 O14_6 C5_6 110(10) 1_555 1_555 1_455 yes
Mg1_6 O14_6 C5_6 127(9) 2_655 1_555 1_455 yes

# Difference density results
_refine_diff_density_max         0.224
_refine_diff_density_min         -0.185
_pd_proc_ls_pref_orient_corr     
'March-Dollase correction coef. = 1.000 axis = [0, 0, 1]'
_pd_proc_ls_profile_function     
;
Finger-Cox-Jephcoat function parameters U, V, W, X, Y, SH/L:
  peak variance(Gauss) = Utan(Th)^2^+Vtan(Th)+W:
  peak HW(Lorentz) = X/cos(Th)+Ytan(Th); SH/L = S/L+H/L
  U, V, W in (centideg)^2^, X & Y in centideg
    28.282, -12.763, 2.813, -1.862, 5.478, 0.011, 

;

# Project-specific version of Template template follows

_exptl_special_details           ?
_pd_proc_info_excluded_regions   ?
_pd_instr_location               ?
_pd_calibration_special_details  ?
_diffrn_source                   'synchrotron X-ray'
_diffrn_source_target            ?
_diffrn_source_type              ?
_diffrn_measurement_device_type  ?
_diffrn_detector                 'photon-counting X-ray detector'
_diffrn_detector_type            'Dectris Pilatus 2M area detector'
_pd_meas_scan_method             cont
_pd_meas_special_details         ?
_computing_data_collection       'Bubble v. 4.2.2'
_computing_data_reduction        ?
_pd_proc_info_data_reduction     ?
_diffrn_radiation_monochromator  ?
_pd_instr_dist_src/mono          ?
_pd_instr_dist_mono/spec         ?
_pd_instr_dist_src/spec          ?
_pd_instr_dist_spec/anal         ?
_pd_instr_dist_anal/detc         ?
_pd_instr_dist_spec/detc         ?
_pd_spec_size_axial              ?
_pd_spec_size_equat              ?
_pd_spec_size_thick              ?
_pd_spec_mounting                ?
_pd_spec_mount_mode              ?
_pd_spec_shape                   Capillary
_diffrn_radiation_wavelength     0.71073
_refine_ls_R_F_factor            0.01931
_refine_ls_R_Fsqd_factor         0.05076
_pd_proc_ls_prof_R_factor        0.08236
_pd_proc_ls_prof_wR_factor       0.09799
_gsas_proc_ls_prof_R_B_factor    0.08534
_gsas_proc_ls_prof_wR_B_factor   0.09879
_pd_proc_ls_prof_wR_expected     0.01400
_diffrn_radiation_probe          x-ray
_diffrn_radiation_polarisn_ratio 0.9900
_pd_proc_ls_background_function  
;
Background function: "chebyschev-1" function with 15 terms:
    4.285, -3.015, 2.741, -0.689, 0.376, -1.481, 1.588, -0.611, 
    0.652, -0.297, 0.150, -0.256, 0.244, 0.135, 0.042, 
;
_diffrn_ambient_temperature      298
_diffrn_ambient_pressure         1.01125e8

# STRUCTURE FACTOR TABLE
loop_
_refln_index_h
_refln_index_k
_refln_index_l
_refln_F_squared_meas
_refln_F_squared_calc
_refln_phase_calc
_refln_d_spacing
_gsas_i100_meas
0 0 1 1464.2349 1247.5276 0.0 29.69994 73.26
0 0 2 2738.5347 2451.1885 180.0 14.84997 34.26
0 0 3 17979.1488 17110.3508 0.0 9.89998 100.00
1 0 0 506.8030 588.1421 0.0 8.76155 2.21
1 0 -1 705.4902 776.3436 0.0 8.73029 3.05
1 0 1 166.1615 188.2107 0.0 8.11088 0.62
0 1 1 104.4737 150.1525 165.3 8.07580 0.77
1 0 -2 351.0658 423.7308 180.0 8.03710 1.29
0 0 4 220.6654 197.4723 0.0 7.42499 0.69
0 1 2 138.4285 273.5740 -43.5 7.30607 0.84
1 0 2 232.2268 327.0252 180.0 7.13522 0.67
1 0 -3 71.7258 56.6658 0.0 7.05184 0.20
0 1 3 2367.6408 2527.9946 156.6 6.40152 11.02
1 0 3 12831.7372 10108.9835 180.0 6.16034 27.66
1 0 -4 94.6396 70.6404 0.0 6.08527 0.20
1 1 0 1660.0275 1516.2009 -27.4 6.06047 6.93
1 1 -1 28.2089 27.9637 117.8 6.05010 0.12
0 0 5 571.7757 553.9049 180.0 5.93999 1.15
1 1 1 5129.9466 5708.8569 65.8 5.83211 19.83
1 1 -2 18150.0970 18366.4772 -94.2 5.80450 69.49
0 1 4 1618.5726 1729.9787 54.7 5.56086 5.69
1 1 2 696.9717 673.2467 -16.6 5.43596 2.34
1 1 -3 1166.8655 1179.6078 114.7 5.39881 3.87
1 0 4 619.6221 702.4991 180.0 5.32046 1.00
1 0 -5 1485.4702 1308.0460 0.0 5.25824 2.33
1 1 3 192.9008 232.8366 -96.3 4.96598 0.54
0 0 6 8857.2512 9249.7527 0.0 4.94999 12.34
1 1 -4 475.2743 562.7974 129.7 4.92640 1.31
0 1 5 2282.6923 2544.9516 39.3 4.84836 6.10
1 0 5 4407.4889 3946.7984 0.0 4.63391 5.38
1 0 -6 1392.5328 992.6225 180.0 4.58360 1.66
1 1 4 1307.7943 1384.5394 -63.3 4.49349 3.00
1 1 -5 310.5903 284.5119 66.7 4.45581 0.70
2 0 -1 23800.5167 24763.9176 180.0 4.42112 26.46
2 0 0 1.7410 1.8538 180.0 4.38077 0.00
2 0 -2 2271.4572 2349.5799 0.0 4.36514 2.46
0 1 6 3415.3449 3351.6717 156.5 4.26356 7.06
2 0 1 1895.7717 2004.8468 0.0 4.25161 1.95
0 0 7 3017.9496 2975.7696 180.0 4.24285 3.09
2 0 -3 830.8700 932.7398 180.0 4.22317 0.84
0 2 0 23694.2106 23259.2371 -56.5 4.19600 23.74
0 2 1 5625.5846 5448.9228 -122.2 4.15474 11.05
1 0 6 5564.5850 4916.4902 0.0 4.07975 5.27
1 1 5 12.5091 12.7153 134.2 4.05656 0.02
2 0 2 12166.3339 11711.4807 0.0 4.05544 11.39
1 0 -7 8105.3154 7528.1576 180.0 4.03911 7.53
0 2 2 1984.7938 2009.7163 -144.9 4.03790 3.68
1 1 -6 1609.7552 1511.4981 118.6 4.02268 2.97
2 0 -4 8703.6252 8459.8240 0.0 4.01855 8.00
2 1 -1 3392.3465 3115.7564 -32.5 3.91151 5.91
2 1 0 39.5538 38.7364 129.7 3.88348 0.07
2 1 -2 83.5234 86.3338 -141.9 3.87258 0.14
0 2 3 5205.9824 5686.4474 -33.4 3.86332 8.85
2 0 3 2892.2244 2922.9149 0.0 3.81936 2.40
2 1 1 551.1061 574.6952 39.1 3.79265 0.90
0 1 7 1311.2887 1350.4062 138.8 3.78643 2.14
1 2 0 648.9674 692.5233 57.2 3.78439 1.06
1 2 -1 564.3736 603.1412 153.6 3.78186 0.92
2 0 -5 4763.5251 4958.4425 180.0 3.77838 3.87
2 1 -3 954.9332 1014.7981 61.4 3.77242 1.55
1 2 1 731.4344 837.7494 41.2 3.72682 1.16
1 2 -2 1895.4843 2122.9498 96.3 3.71959 2.99
0 0 8 309.5587 321.6888 0.0 3.71249 0.24
1 1 6 2028.3735 2128.1326 -83.1 3.66914 3.11
0 2 4 554.7306 608.1476 -29.1 3.65303 0.84
2 1 2 3455.3921 3791.7577 -16.0 3.65143 5.25
1 1 -7 40.0565 42.0774 38.4 3.63950 0.06
1 0 7 20.3724 22.7684 180.0 3.63076 0.02
2 1 -4 2325.2246 2593.5628 179.9 3.62443 3.48
1 2 2 162.3726 188.7632 -133.0 3.61694 0.24
1 2 -3 644.6472 694.3450 91.6 3.60593 0.96
1 0 -8 2460.1625 2472.9813 180.0 3.59767 1.81
2 0 4 4960.6577 4985.7423 180.0 3.56761 3.60
2 0 -6 7063.4049 6181.9631 180.0 3.52592 5.00
2 1 3 20.2889 18.0331 30.1 3.47627 0.03
1 2 3 5006.9420 4918.8019 18.2 3.46796 6.86
1 2 -4 1705.5798 1658.3589 89.2 3.45439 2.32
2 1 -5 3678.4385 3637.1532 77.4 3.44528 4.98
0 2 5 2497.8600 2640.6821 115.3 3.42716 3.34
0 1 8 701.7560 707.2388 -15.5 3.39511 0.92
1 1 7 1572.0511 1661.5988 56.3 3.33226 1.99
2 0 5 2186.5379 2341.8751 0.0 3.31768 1.37
1 1 -8 13752.1136 13952.4603 -148.6 3.30663 17.15
0 0 9 1492.9760 1510.4734 180.0 3.29999 0.93
1 2 4 43.9424 48.0893 -60.2 3.29468 0.05
2 1 4 11015.5089 10771.3215 160.5 3.28324 13.54
1 2 -5 8023.2412 7945.6478 -87.9 3.27974 9.84
2 0 -7 11979.2927 12023.4483 0.0 3.27747 7.34
1 0 8 14.5311 14.6126 180.0 3.26331 0.01
2 1 -6 3112.1724 3184.0714 150.3 3.25066 3.75
1 0 -9 2682.7091 2663.6509 0.0 3.23605 1.60
0 2 6 11856.7166 11957.7371 132.5 3.20076 13.86
1 2 5 1528.0733 1522.5521 159.1 3.11034 1.69
1 2 -6 5709.2417 5428.9507 131.2 3.09499 6.24
2 1 5 1067.7560 1086.1654 123.7 3.08532 1.16
2 0 6 3779.0188 3758.6637 0.0 3.08017 2.05
0 1 9 8676.0303 8091.6044 -166.9 3.07108 9.34
2 1 -7 907.4896 843.7131 -19.0 3.05290 0.97
2 2 -1 4503.4413 4181.6926 -2.7 3.04349 4.76
2 0 -8 14383.6664 13489.0518 0.0 3.04264 7.60
1 1 8 744.1956 698.3605 3.1 3.04145 0.79
2 2 0 1201.1147 1197.2449 25.6 3.03024 1.26
2 2 -2 360.0628 357.9919 40.0 3.02505 0.38
1 1 -9 5310.3464 5017.1302 -173.5 3.01934 5.53
2 2 1 2972.5985 2860.8267 -32.7 2.98649 3.03
0 2 7 11909.8075 11385.7636 -174.5 2.98344 12.10
2 2 -3 3882.6720 3796.2541 27.9 2.97658 3.93
0 0 10 9074.2170 8686.7839 0.0 2.96999 4.57
1 0 9 15930.6591 15318.4551 180.0 2.95894 7.96
3 0 -1 16.6261 15.9900 180.0 2.94558 0.01
3 0 -2 3.1781 3.0694 180.0 2.94201 0.00
1 0 -10 285.8753 275.6764 0.0 2.93620 0.14
1 2 6 6329.8464 6465.1041 83.9 2.92505 6.19
3 0 0 3315.4557 3249.6575 180.0 2.92052 1.61
2 2 2 27046.4121 26370.7702 120.3 2.91605 26.27
3 0 -3 30.6891 29.7847 180.0 2.91010 0.01
1 2 -7 5354.7821 5196.3799 105.9 2.90997 5.18
2 2 -4 38588.4753 37573.2769 133.3 2.90225 37.13
2 1 6 1213.4977 1192.8110 130.3 2.89155 1.16
3 0 1 1122.4302 1063.0769 180.0 2.86893 0.53
2 1 -8 2160.4671 2077.6930 -140.9 2.86043 2.02
2 0 7 14648.4334 14088.2329 180.0 2.86041 6.85
3 0 -4 6226.7346 5968.6068 180.0 2.85252 2.89
2 0 -9 7810.4323 7650.8618 180.0 2.82604 3.56
2 2 3 8014.9928 7844.1185 113.0 2.82448 7.31
2 2 -5 8641.0657 8627.1291 2.6 2.80779 7.79
0 1 10 2775.2739 2770.7071 -168.4 2.79983 2.49
3 0 2 529.7516 533.4030 0.0 2.79489 0.24
1 1 9 905.1180 917.1675 -52.9 2.79055 0.81
0 3 1 1063.7627 1105.4474 179.1 2.78500 0.94
0 2 8 1785.8678 1830.4162 -26.4 2.78043 1.58
3 1 -1 525.4356 549.0864 -83.9 2.77935 0.46
3 1 -2 809.7614 852.5984 23.4 2.77634 0.71
3 0 -5 7386.8737 7686.8982 180.0 2.77371 3.25
1 1 -10 957.3472 967.0397 100.8 2.77146 0.84
3 1 0 5014.6466 5122.8277 35.8 2.75826 4.36
3 1 -3 1281.9098 1319.8642 -149.4 2.74948 1.11
0 3 2 2355.1433 2432.6675 -148.6 2.74898 2.03
1 2 7 951.1999 996.5545 -72.9 2.74559 0.82
1 2 -8 6791.8329 6911.9155 -152.5 2.73120 5.79
2 2 4 12935.8839 12916.0458 -69.5 2.71798 10.93
3 1 1 1549.8123 1547.0124 -27.3 2.71467 1.31
2 1 7 39539.8487 37768.1754 88.8 2.70745 33.14
1 0 10 4195.0052 4195.6394 0.0 2.70372 1.75
3 0 3 1130.0328 1121.5346 0.0 2.70363 0.47
3 1 -4 92.0266 90.8306 168.7 2.70076 0.08
0 0 11 3305.1236 3326.0304 180.0 2.69999 1.38
2 2 -6 2711.2594 2705.4339 58.3 2.69941 2.26
0 3 3 9106.0054 9184.1487 -14.8 2.69193 7.55
1 0 -11 846.3766 853.8603 0.0 2.68454 0.35
3 0 -6 855.6030 872.2898 0.0 2.67903 0.35
2 1 -9 518.2441 525.0139 -147.7 2.67826 0.43
1 3 0 147.3121 153.1797 -20.4 2.66481 0.12
1 3 -1 191.8884 199.7615 -117.1 2.66392 0.16
2 0 8 6795.8467 7153.9447 0.0 2.66023 2.75
3 1 2 233.3215 240.8960 -68.9 2.65170 0.19
1 3 1 805.1562 828.2595 49.5 2.64447 0.64
1 3 -2 2084.8139 2145.4672 -125.1 2.64188 1.66
3 1 -5 3288.9140 3378.0615 -115.1 2.63359 2.61
2 0 -10 21705.9496 21952.0400 0.0 2.62912 8.58
0 3 4 3567.1430 3566.0524 -98.9 2.61772 2.80
1 3 2 2561.8526 2551.4485 -81.7 2.60434 1.99
2 2 5 3773.1431 3789.7071 128.2 2.60246 2.92
3 0 4 1094.3979 1104.3256 0.0 2.60058 0.42
1 3 -3 290.3164 292.9501 12.8 2.60022 0.22
0 2 9 7115.3851 7211.2359 139.1 2.59390 5.48
2 2 -7 88.7815 90.5366 117.4 2.58292 0.07
1 2 8 2869.4479 2988.8359 108.7 2.57597 2.18
3 0 -7 269.2658 273.6822 0.0 2.57388 0.10
1 1 10 462.5895 471.2031 -47.9 2.57346 0.35
3 1 3 6579.5463 6766.4166 -141.5 2.57337 4.99
0 1 11 1848.3047 1856.2652 34.9 2.57024 1.40
1 2 -9 4234.6236 4240.7107 157.4 2.56250 3.18
1 1 -11 7324.5071 7279.5848 97.8 2.55690 5.48
3 1 -6 2790.1361 2765.7007 77.8 2.55214 2.08
1 3 3 97.2996 95.1134 0.8 2.54704 0.07
1 3 -4 474.5213 469.3263 -31.8 2.54165 0.35
2 1 8 1977.9521 2001.0225 107.4 2.53587 1.46
0 3 5 4897.9078 4819.9186 -151.7 2.53074 3.59
2 1 -10 451.5980 434.9789 151.2 2.50888 0.33
3 0 5 38742.4098 36558.6220 180.0 2.49078 13.76
1 0 11 51093.3235 49328.5214 0.0 2.48725 18.10
3 1 4 6909.1111 6686.9875 156.9 2.48404 4.88
2 2 6 7090.5411 6887.6631 -136.1 2.48299 5.01
2 0 9 2559.3162 2547.7337 0.0 2.47948 0.90
1 3 4 1172.4948 1205.9358 158.6 2.47597 0.82
0 0 12 7412.8537 7288.9329 0.0 2.47500 2.60
1 0 -12 10232.0226 10082.1990 0.0 2.47088 3.58
1 3 -5 2301.9579 2343.8214 -0.1 2.46961 1.61
2 2 -8 325.9193 324.9783 73.7 2.46320 0.23
3 0 -8 8390.7810 8358.0070 0.0 2.46309 2.92
3 1 -7 1665.8545 1666.9052 35.8 2.46074 1.16
2 0 -11 6471.4918 6424.3368 180.0 2.45147 2.23
0 3 6 18436.7572 18613.2587 132.6 2.43536 12.53
0 2 10 1951.2062 1951.0815 -141.6 2.42418 1.31
1 2 9 1690.4387 1683.2265 -108.0 2.41815 1.13
3 2 -1 9.2427 9.0993 66.0 2.41085 0.01
3 2 -2 3131.4343 3076.7483 71.5 2.40889 2.08
1 2 -10 1299.7539 1302.2184 48.2 2.40570 0.86
3 2 0 2889.5333 2896.9568 -41.7 2.39705 1.90
1 3 5 1245.9527 1250.9272 119.8 2.39481 0.82
3 2 -3 4156.3172 4274.6276 -133.3 2.39128 2.72
3 1 5 2134.4441 2220.1205 62.5 2.38782 1.39
1 3 -6 2811.3256 2913.6747 12.5 2.38778 1.84
1 1 11 96.5486 99.2364 -176.6 2.38472 0.06
3 0 6 48.5660 51.5806 0.0 2.37841 0.02
2 1 9 10.8061 11.7193 123.4 2.37786 0.01
0 1 12 7399.0128 7510.0371 86.8 2.37391 4.78
1 1 -12 1125.7915 1136.6837 167.8 2.37028 0.73
3 2 1 471.5787 495.8715 61.8 2.36828 0.30
2 3 -1 359.2158 374.4640 -137.4 2.36389 0.23
2 2 7 2807.2768 3024.0298 -79.3 2.36348 1.80
3 1 -8 4507.0353 4577.2466 -68.9 2.36339 2.89
3 2 -4 1791.3461 1804.9208 -162.3 2.35902 1.14
2 3 0 92.7123 92.3609 149.4 2.35767 0.06
2 3 -2 1576.3574 1552.2299 -112.9 2.35522 1.00
2 1 -11 2942.5995 2947.2973 -79.9 2.35313 1.87
3 0 -9 18042.5869 17997.5174 0.0 2.35061 5.71
2 2 -9 7688.3973 7627.3796 124.8 2.34398 4.84
2 3 1 282.9834 269.3575 31.5 2.33688 0.18
0 3 7 6011.4018 5856.5806 45.7 2.33542 3.76
2 3 -3 69.2074 68.0358 -19.8 2.33213 0.04
3 2 2 1741.2975 1761.5209 153.1 2.32612 1.08
2 0 10 1506.5524 1525.8139 180.0 2.31696 0.46
3 2 -5 11980.2129 11986.9236 -114.4 2.31386 7.36
1 3 6 22935.7501 21958.8844 67.7 2.30709 14.00
2 3 2 3352.2419 3306.8737 -123.3 2.30267 2.04
1 0 12 2953.0040 2972.6920 0.0 2.30169 0.90
1 3 -7 6802.0346 6851.1232 74.1 2.29967 4.13
2 3 -4 703.4555 716.7970 36.9 2.29586 0.43
2 0 -12 14509.2727 14632.9870 180.0 2.29180 4.37
3 1 6 2009.9222 2075.7658 -103.4 2.28828 1.21
1 0 -13 3987.3527 4023.5353 180.0 2.28757 1.20
0 0 13 129.8727 131.5575 0.0 2.28461 0.04
1 2 10 4399.7828 4580.2473 -130.8 2.27276 2.61
3 2 3 286.4588 300.2923 -4.1 2.27270 0.17
0 2 11 285.7091 293.0310 168.8 2.27054 0.17
3 0 7 45.2751 47.8321 0.0 2.26667 0.01
3 1 -9 2758.1174 2823.1915 47.9 2.26350 1.62
1 2 -11 2555.0194 2598.6260 -21.2 2.26133 1.50
3 2 -6 1880.7504 1955.5849 38.6 2.25804 1.10
2 3 3 1464.4173 1554.0718 -77.1 2.25678 0.86
2 3 -5 929.9621 949.0605 -171.7 2.24823 0.54
2 2 8 1316.9948 1361.6905 -105.3 2.24674 0.76
3 0 -10 8802.7196 8750.3444 0.0 2.23942 2.53
0 3 8 6918.1441 6779.9098 20.9 2.23411 3.96
2 1 10 1839.4407 1789.0943 71.8 2.23340 1.05
2 2 -10 6848.2798 6721.2923 -21.7 2.22791 3.90
1 1 12 630.7692 613.2796 -89.8 2.21971 0.36
1 3 7 12241.5298 11838.9017 -176.3 2.21592 6.90
2 1 -12 8430.9279 8214.3620 -158.7 2.21084 4.73
4 0 -2 9996.4538 9594.2126 0.0 2.21056 2.80
3 2 4 14179.1276 13596.8069 54.3 2.21046 7.95
1 3 -8 1307.4059 1254.5991 -30.5 2.20834 0.73
1 1 -13 1237.5192 1204.7420 30.4 2.20705 0.69
4 0 -1 1112.6698 1061.5963 180.0 2.20647 0.31
0 1 13 14314.9776 13888.9610 64.7 2.20438 7.99
4 0 -3 1208.3176 1141.2776 180.0 2.20246 0.34
2 3 4 30173.1678 27359.8389 43.6 2.20133 16.79
3 2 -7 1152.2268 1108.7886 -75.6 2.19399 0.64
2 3 -6 8802.1812 8522.6957 65.7 2.19143 4.85
4 0 0 29077.7434 28225.4242 180.0 2.19039 8.01
3 1 7 2308.3940 2286.3562 48.5 2.18825 1.27
4 0 -4 89.8881 89.1287 0.0 2.18257 0.02
2 0 11 20844.6240 20006.2239 0.0 2.17101 5.64
3 1 -10 8201.8894 7855.0059 51.1 2.16370 4.41
4 0 1 4992.9456 4687.8509 180.0 2.16309 1.34
3 0 8 5573.4014 5046.1632 0.0 2.15785 1.49
4 0 -5 49352.1108 46166.9475 180.0 2.15182 13.13
2 0 -13 11480.9198 11121.9053 0.0 2.14841 3.04
3 2 5 411.4497 393.5060 -104.4 2.14184 0.22
1 0 13 6058.1113 5854.2603 180.0 2.14107 1.60
1 2 11 7597.2005 7333.3968 -47.9 2.13960 4.00
2 3 5 9690.7240 9333.2650 -21.7 2.13860 5.09
4 1 -2 12998.2064 12590.3984 -159.5 2.13764 6.83
2 2 9 9605.8618 9427.1160 -132.9 2.13464 5.03
4 1 -1 4637.2689 4530.3733 -130.3 2.13394 2.43
0 3 9 23171.7202 22631.6288 114.6 2.13384 12.12
0 2 12 3384.4403 3309.4817 34.4 2.13178 1.77
3 0 -11 34.2986 33.5320 0.0 2.13158 0.01
4 1 -3 13709.4301 13509.5424 97.6 2.13032 7.15
1 2 -12 6468.5364 6337.5711 127.0 2.12915 3.37
1 0 -14 1982.0712 1941.1620 0.0 2.12880 0.52
2 3 -7 18902.5603 18684.4101 131.5 2.12771 9.83
4 0 2 23.9777 23.7591 0.0 2.12580 0.01
3 2 -8 18044.9958 17872.5152 -95.9 2.12416 9.36
1 3 8 802.1436 808.4766 104.3 2.12382 0.42
0 0 14 46.9166 46.1576 180.0 2.12142 0.01
4 1 0 1789.4569 1792.9709 -136.6 2.11938 0.92
2 2 -11 8740.2812 8631.3206 48.1 2.11669 4.50
1 3 -9 2255.0747 2243.4585 95.4 2.11626 1.16
4 1 -4 743.4107 743.5185 -156.9 2.11230 0.38
4 0 -6 48.2693 48.0764 0.0 2.11158 0.01
2 1 11 1540.0300 1504.4473 71.8 2.10181 0.78
0 4 0 1528.1684 1499.5395 25.8 2.09800 0.39
4 1 1 3723.0653 3691.5927 136.5 2.09462 1.88
0 4 1 845.5886 843.3290 76.8 2.09278 0.43
3 1 8 4633.5828 4658.8687 53.0 2.08987 2.33
4 1 -5 2016.7603 2019.0177 3.5 2.08439 1.01
2 1 -13 855.1848 850.1959 -97.1 2.08129 0.43
4 0 3 387.9347 389.1250 0.0 2.08011 0.10
0 4 2 92.9408 93.7626 80.9 2.07737 0.05
1 1 13 644.0096 645.2710 -110.8 2.07462 0.32
2 3 6 2918.4909 3150.5065 155.7 2.07080 1.44
3 2 6 5148.3864 5339.7006 30.3 2.06912 2.54
3 1 -11 2306.8818 2302.2322 -56.0 2.06597 1.13
4 0 -7 52.3054 52.4829 0.0 2.06349 0.01
1 1 -14 1073.4697 1068.4609 92.3 2.06344 0.53
4 1 2 1605.4356 1601.5944 -117.9 2.06072 0.78
2 3 -8 470.5282 468.5925 -3.9 2.05928 0.23
0 1 14 192.0511 191.2439 -16.6 2.05673 0.09
3 0 9 479.3101 462.4551 180.0 2.05345 0.12
0 4 3 2458.8522 2394.7322 120.3 2.05242 1.19
3 2 -9 12475.7360 12417.3740 43.3 2.05075 6.04
4 1 -6 4532.7042 4510.9200 101.3 2.04776 2.19
1 4 0 3533.7075 3611.1812 -38.0 2.04032 1.69
1 4 -1 1830.2162 1870.9931 -20.5 2.03992 0.88
2 0 12 456.8093 462.6584 180.0 2.03987 0.11
0 3 10 2885.9790 2911.4001 146.4 2.03632 1.38
1 3 9 4733.9421 4849.7790 71.4 2.03274 2.25
1 4 1 4166.6111 4265.2848 -5.4 2.03115 1.98
1 4 -2 72.6760 74.0341 -102.9 2.02997 0.03
3 0 -12 909.6278 903.7183 0.0 2.02842 0.22
3 3 -1 4278.9895 4338.5163 146.1 2.02840 2.03
2 2 10 1243.3614 1265.4850 152.4 2.02828 0.59
4 0 4 1371.5110 1376.8041 180.0 2.02772 0.32
3 3 -2 3509.4270 3545.3510 58.0 2.02723 1.66
1 3 -10 243.7939 242.9905 104.8 2.02533 0.12
3 3 0 3193.9251 3175.8130 45.5 2.02016 1.50
2 0 -14 978.0878 967.1156 0.0 2.01956 0.23
4 1 3 1496.8352 1481.5404 -13.6 2.01901 0.70
0 4 4 12212.1682 12129.4805 -37.6 2.01895 5.73
1 2 12 10188.4208 10060.3422 148.9 2.01801 4.78
3 3 -3 8598.0817 8501.7418 -102.4 2.01670 4.02
1 4 2 4315.0341 4206.4442 129.2 2.01279 2.01
2 2 -12 2828.4508 2781.5150 71.1 2.01134 1.32
1 4 -3 776.5043 749.1428 -179.4 2.01089 0.36
4 0 -8 2197.3605 2136.3762 0.0 2.00928 0.51
1 2 -13 4034.1661 3963.3353 -24.9 2.00848 1.87
0 2 13 4494.4042 4399.9641 106.3 2.00648 2.08
4 1 -7 12918.1817 12429.0659 64.3 2.00380 5.97
3 3 1 161.7009 152.9119 30.3 2.00284 0.07
1 0 14 4728.9039 4621.0886 0.0 2.00084 1.09
2 3 7 38552.6794 36570.7494 108.2 1.99994 17.75
3 3 -4 18820.4878 18068.7100 126.0 1.99724 8.64
3 1 9 3743.9732 3596.2418 -111.9 1.99460 1.71
3 2 7 1101.8282 1059.4060 -6.5 1.99429 0.50
1 0 -15 360.2001 355.1987 0.0 1.99007 0.08
2 3 -9 32.6201 32.1482 121.9 1.98809 0.01
1 4 3 11288.3287 11227.6236 -77.1 1.98598 5.13
1 4 -4 8780.8311 8831.1544 113.5 1.98343 3.98
2 1 12 581.7986 584.5252 145.6 1.98216 0.26
0 0 15 13784.4262 13632.4904 180.0 1.98000 3.11
0 4 5 2448.8484 2506.3011 -114.0 1.97823 1.10
3 3 2 2158.8500 2206.3079 26.1 1.97715 0.97
3 2 -10 2614.4512 2598.0433 -26.3 1.97565 1.18
3 1 -12 4285.6373 4245.9526 -161.4 1.97165 1.92
4 1 4 2964.1500 2954.5432 -8.5 1.97100 1.33
4 0 5 1287.4183 1281.6971 180.0 1.97037 0.29
3 3 -5 3041.8198 3024.2218 163.2 1.96961 1.36
2 1 -14 12134.5451 12011.4344 -50.7 1.96350 5.39
4 2 -2 2607.1812 2595.1806 7.2 1.95575 1.15
3 0 10 4049.7259 4085.9114 180.0 1.95435 0.89
4 1 -8 807.3363 802.4741 -21.7 1.95405 0.36
4 2 -1 1162.4460 1163.5123 -141.9 1.95292 0.51
1 4 4 685.4487 699.2570 179.0 1.95174 0.30
4 0 -9 21.7290 21.5700 180.0 1.95065 0.00
4 2 -3 2272.0177 2284.0382 53.0 1.95014 1.00
1 4 -5 6529.2248 6561.1359 -154.0 1.94862 2.86
1 1 14 9096.0401 9005.3548 -45.1 1.94629 3.97
1 3 10 10793.7581 10666.6778 -154.8 1.94407 4.70
3 3 3 4377.3060 4319.7507 -173.0 1.94404 1.91
0 3 11 3033.2520 2996.4581 23.5 1.94268 1.32
4 2 0 3994.1801 3926.2878 28.1 1.94174 1.74
1 3 -11 2760.8301 2724.3568 63.2 1.93690 1.19
1 1 -15 5453.8866 5393.0697 65.1 1.93637 2.36
4 2 -4 1524.7538 1490.2644 -17.4 1.93629 0.66
3 3 -6 3056.2280 2999.4931 56.1 1.93483 1.32
0 4 6 1576.1320 1556.4686 4.2 1.93166 0.68
3 0 -13 3585.8246 3545.1743 0.0 1.93072 0.77
2 2 11 11738.3051 11689.9014 -66.5 1.92820 5.03
2 3 8 1012.5831 1036.5902 108.1 1.92771 0.43
0 1 15 5475.6498 5413.7524 14.7 1.92708 2.34
4 2 1 2742.0270 2706.7555 -125.4 1.92265 1.17
2 0 13 1338.5281 1321.0413 180.0 1.92185 0.28
3 2 8 1631.1391 1582.3713 -139.5 1.91897 0.69
4 1 5 6369.5806 6278.4375 85.3 1.91821 2.70
2 3 -10 6671.0552 6595.7946 89.3 1.91578 2.82
4 2 -5 12878.7235 12690.0315 115.5 1.91472 5.44
2 2 -13 5281.7798 5230.8267 10.1 1.91232 2.23
1 4 5 988.8980 982.2593 -80.7 1.91124 0.42
4 0 6 78.0068 77.3869 0.0 1.90968 0.02
1 4 -6 6133.9735 6104.4333 76.3 1.90766 2.57
1 2 13 7268.3425 7211.1826 -171.7 1.90714 3.05
3 3 4 3346.0734 3338.8399 104.2 1.90465 1.40
2 0 -15 1430.7629 1418.4926 0.0 1.90354 0.30
3 1 10 10488.8071 10465.4679 71.5 1.90342 4.38
3 2 -11 6235.7492 6193.5904 -110.4 1.90042 2.60
4 1 -9 362.9322 360.7715 -2.8 1.90000 0.15
1 2 -14 1441.3756 1431.0295 97.5 1.89845 0.60
4 2 2 561.0368 558.5749 -74.1 1.89632 0.23
2 4 -1 9086.4272 9034.3242 -56.0 1.89541 3.76
3 3 -7 2031.8269 2027.6877 -91.4 1.89408 0.84
0 2 14 2436.9126 2423.2185 -18.5 1.89321 1.01
2 4 0 504.9975 507.0132 -131.2 1.89220 0.21
2 4 -2 6733.9852 6781.3946 -28.1 1.89093 2.78
4 0 -10 2756.8050 2747.3425 0.0 1.88919 0.57
4 2 -6 1476.6325 1484.6263 96.6 1.88621 0.61
3 1 -13 1315.3502 1306.3415 7.4 1.88156 0.54
2 4 1 1690.9773 1697.4559 -15.0 1.88140 0.69
0 4 7 6244.9134 6251.2782 -109.4 1.88064 2.55
2 4 -3 3081.4997 3075.3806 -63.1 1.87892 1.25
1 0 15 137.6793 136.7270 0.0 1.87743 0.03
2 1 13 1843.2004 1825.4051 -72.0 1.87336 0.75
1 0 -16 1103.1000 1093.6165 0.0 1.86792 0.22
1 4 6 52.6394 51.1045 79.1 1.86575 0.02
4 2 3 1866.3378 1833.6851 -94.2 1.86367 0.75
2 4 2 9633.8233 9350.1950 83.7 1.86341 3.86
4 1 6 7204.3130 7086.9498 -98.9 1.86208 2.88
1 4 -7 21303.7807 20927.7439 -46.1 1.86182 8.52
3 0 11 14.3330 13.9168 180.0 1.86099 0.00
3 3 5 4634.2528 4522.6197 0.5 1.86022 1.85
2 4 -4 1154.0297 1134.2179 -94.4 1.85979 0.46
1 3 11 2873.4723 2839.9523 156.5 1.85875 1.15
2 1 -15 3546.2530 3515.4432 150.9 1.85639 1.41
0 0 16 1716.1679 1701.1583 0.0 1.85625 0.34
2 3 9 3869.3161 3927.0405 -100.2 1.85550 1.54
0 3 12 9384.1180 9319.7541 4.2 1.85362 3.72
1 3 -12 4727.5247 4690.6818 -154.2 1.85189 1.87
4 2 -7 7052.1612 7047.2016 -43.0 1.85169 2.79
3 3 -8 9809.7792 9769.1850 -124.5 1.84860 3.87
4 0 7 17942.4555 17883.9068 180.0 1.84709 3.53
3 2 9 3454.4425 3433.7521 51.7 1.84443 1.36
2 3 -11 916.5680 907.5842 45.3 1.84368 0.36
4 1 -10 3003.9648 2973.0543 -144.2 1.84306 1.18
2 4 3 2153.2902 2075.5746 87.5 1.83884 0.84
3 0 -14 234.5397 232.5614 0.0 1.83881 0.05
2 2 12 12610.6387 12291.1113 -129.5 1.83457 4.90
2 4 -5 275.7602 269.1780 89.7 1.83421 0.11
1 1 15 775.8903 768.6802 -28.9 1.83215 0.30
0 4 8 1597.9983 1584.3481 168.0 1.82652 0.62
4 0 -11 2155.1820 2143.3510 0.0 1.82625 0.42
3 2 -12 13954.4729 13877.5451 -2.3 1.82623 5.37
4 2 4 652.7430 648.8562 165.2 1.82571 0.25
1 1 -16 21347.9409 21233.2627 -114.3 1.82330 8.20
2 2 -14 795.5249 792.6773 87.1 1.81975 0.30
3 1 11 1793.5057 1853.5084 -96.4 1.81685 0.68
1 4 7 942.9830 974.2459 178.9 1.81653 0.36
2 0 14 2075.2909 2100.6807 180.0 1.81538 0.39
0 1 16 421.8307 420.5471 31.8 1.81244 0.16
1 4 -8 1302.3983 1328.6719 -49.0 1.81235 0.49
4 2 -8 2768.0400 2808.4433 68.1 1.81222 1.05
3 3 6 4269.4749 4475.9362 62.3 1.81199 1.62
2 4 4 2759.4742 2870.5283 -61.0 1.80847 1.04
1 2 14 4492.8428 4493.6204 -28.2 1.80602 1.69
4 1 7 1601.3657 1607.2365 -114.3 1.80391 0.60
2 4 -6 611.3305 611.6347 -58.8 1.80297 0.23
3 3 -9 9926.6955 9800.9333 -165.0 1.79960 3.71
2 0 -16 44.5060 44.1759 0.0 1.79884 0.01
1 2 -15 11318.5537 11214.2932 152.9 1.79809 4.23
3 1 -14 10734.1993 10631.8945 61.7 1.79619 4.00
0 2 15 2820.3350 2779.9290 70.0 1.79065 1.05
4 1 -11 4158.7096 4089.8942 -0.6 1.78448 1.53
2 3 10 7185.5233 6704.4830 40.0 1.78437 2.64
4 0 8 5766.6341 5540.9824 180.0 1.78381 1.06
4 2 5 5843.0719 5627.4873 66.4 1.78352 2.15
1 3 12 69.5612 69.0050 158.3 1.77736 0.03
2 1 14 13557.5087 13643.2986 -110.4 1.77434 4.93
3 0 12 11115.5056 11378.6392 180.0 1.77349 2.02
2 4 5 1621.6491 1673.1299 112.4 1.77320 0.59
2 3 -12 7691.2145 7724.1128 99.1 1.77280 2.79
3 2 10 1063.2182 1125.9857 38.9 1.77161 0.39
1 3 -13 1161.9764 1170.3635 -158.0 1.77084 0.42
0 4 9 2109.8045 2175.4819 -134.5 1.77049 0.76
0 3 13 2831.5762 2869.5287 -58.0 1.76947 1.02
4 2 -9 6179.0244 6310.2439 -129.9 1.76886 2.24
5 0 -2 62.2798 64.2670 180.0 1.76831 0.01
1 0 16 604.7294 610.2080 180.0 1.76807 0.11
5 0 -3 1313.3451 1362.4542 180.0 1.76702 0.24
2 4 -7 3172.6269 3298.4299 -63.5 1.76698 1.15
1 4 8 459.9249 491.9817 -128.8 1.76475 0.17
5 0 -1 4396.2808 4542.3370 0.0 1.76336 0.79
4 0 -12 6143.5702 6215.3885 0.0 1.76296 1.10
3 3 7 1771.8267 1891.0841 -146.8 1.76109 0.64
1 4 -9 6789.2452 6989.6611 112.3 1.76040 2.43
1 0 -17 6538.5839 6568.4219 0.0 1.75961 1.17
5 0 -4 3379.6087 3486.6597 0.0 1.75952 0.60
2 1 -16 3587.2938 3604.7903 29.2 1.75888 1.28
3 2 -13 9347.2865 9419.2545 -38.4 1.75395 3.33
3 0 -15 12.0053 12.0673 180.0 1.75275 0.00
5 0 0 837.1222 844.1676 0.0 1.75231 0.15
3 3 -10 813.7147 817.4911 42.4 1.74822 0.29
2 2 13 32.8272 32.8088 179.3 1.74730 0.01
0 0 17 5077.4036 5100.4494 180.0 1.74706 0.90
5 0 -5 5.9035 5.9054 180.0 1.74606 0.00
4 1 8 2694.6132 2695.2332 -169.2 1.74482 0.95
4 2 6 4681.7345 4682.3298 -19.6 1.73813 1.64
5 0 1 6048.6108 6031.2128 0.0 1.73551 1.05
3 1 12 2945.4089 2928.6827 59.2 1.73516 1.03
4 3 -2 9752.5614 9675.3800 168.4 1.73439 3.39
2 4 6 11584.5646 11439.6301 131.4 1.73398 4.03
2 2 -15 485.5679 487.5428 -64.8 1.73350 0.17
4 3 -1 9660.5496 9533.8854 142.3 1.73241 3.35
4 3 -3 12965.7687 12719.0993 33.1 1.73047 4.49
5 1 -2 14412.2831 14246.4540 59.2 1.73032 4.99
1 1 16 10139.2588 10160.6637 -126.0 1.73009 3.51
5 1 -3 7892.6422 7781.9364 79.3 1.72911 2.73
2 4 -8 3321.3039 3284.4139 -91.5 1.72720 1.15
5 0 -6 870.7114 858.0322 180.0 1.72703 0.15
5 1 -1 6584.5998 6530.6987 89.9 1.72567 2.27
4 1 -12 754.4506 758.8563 127.2 1.72530 0.26
4 3 0 1638.8516 1612.9594 20.8 1.72459 0.56
4 2 -10 5130.6185 5162.4096 -97.5 1.72264 1.76
1 1 -17 5069.4915 5119.5554 -160.9 1.72216 1.74
5 1 -4 8379.6479 8374.4577 -139.2 1.72208 2.88
4 0 9 663.3390 666.1905 180.0 1.72080 0.11
4 3 -4 1306.9598 1312.1282 -7.1 1.72077 0.45
2 0 15 3013.7300 3061.7169 180.0 1.71906 0.52
3 1 -15 9325.6611 9470.9513 -100.3 1.71572 3.18
5 1 0 939.0352 968.7719 54.4 1.71531 0.32
2 3 11 960.5280 1010.0592 21.3 1.71508 0.33
1 2 15 724.0382 744.3007 62.1 1.71371 0.25
0 4 10 3864.5541 4025.0289 88.9 1.71358 1.31
5 0 2 159.2316 164.9457 180.0 1.71346 0.03
1 4 9 1231.2658 1310.3308 -172.2 1.71145 0.42
4 3 1 45.9808 48.5423 149.4 1.71117 0.02
0 1 17 1040.8223 1062.9486 104.1 1.71038 0.35
5 1 -5 3102.2291 3281.3494 64.1 1.70945 1.05
3 4 -1 181.3438 194.0773 138.3 1.70885 0.06
3 3 8 875.3012 954.7104 22.0 1.70857 0.30
3 4 -2 918.1883 983.9687 23.4 1.70815 0.31
1 4 -10 103.8416 109.1957 -36.5 1.70702 0.04
1 2 -16 117.1127 119.8497 -73.2 1.70647 0.04
4 3 -5 306.1791 327.6570 -140.5 1.70558 0.10
2 0 -17 221.8219 225.7342 180.0 1.70406 0.04
3 4 0 5183.5072 5584.0497 -178.5 1.70392 1.74
2 3 -13 1255.3064 1297.5176 -159.4 1.70388 0.42
5 0 -7 1273.7179 1351.5759 0.0 1.70298 0.21
3 4 -3 1476.2263 1585.1175 140.8 1.70184 0.50
3 2 11 960.6777 1046.2047 -82.9 1.70118 0.32
4 0 -13 84.3773 86.8868 180.0 1.70023 0.01
1 3 13 1163.1038 1226.0381 138.9 1.70021 0.39
5 1 1 1778.3915 1873.8126 18.3 1.69955 0.59
0 2 16 1048.8378 1078.4451 15.3 1.69755 0.35
3 3 -11 661.5280 686.6298 -113.7 1.69544 0.22
1 3 -14 2186.1501 2250.6333 -60.4 1.69404 0.73
3 4 1 824.2261 875.4162 -103.4 1.69349 0.27
4 3 2 616.5383 649.7085 -104.3 1.69253 0.20
3 0 13 12534.3424 13289.1358 180.0 1.69176 2.08
2 4 7 527.0532 567.0620 -178.9 1.69173 0.17
5 1 -6 5410.3477 5672.9390 66.2 1.69158 1.79
4 2 7 2377.7096 2496.0876 168.2 1.69054 0.79
0 3 14 4423.3731 4552.6214 167.9 1.69032 1.46
3 4 -4 2955.3395 3105.7736 175.1 1.69010 0.98
5 0 3 35.7597 36.7631 0.0 1.68675 0.01
4 1 9 5248.4039 5404.3961 86.1 1.68573 1.73
4 3 -6 3664.9668 3763.9375 41.2 1.68533 1.21
2 4 -9 529.0106 540.8043 -2.4 1.68454 0.17
3 2 -14 1531.4484 1552.9892 96.5 1.68418 0.50
2 1 15 3756.7634 3833.8997 -145.1 1.68409 1.23
5 1 2 169.7550 171.1273 -28.4 1.67882 0.06
3 4 2 2130.3839 2126.6544 27.3 1.67787 0.69
0 5 1 2669.4744 2666.7903 -157.5 1.67572 0.87
5 0 -8 1535.9967 1539.2624 180.0 1.67455 0.25
4 2 -11 1349.0923 1354.1717 -174.7 1.67452 0.44
3 4 -5 2961.2308 2959.2488 -104.4 1.67326 0.96
3 0 -16 12091.9179 12096.4048 180.0 1.67241 1.96
1 0 17 12059.4246 12061.4258 0.0 1.67052 1.95
2 1 -17 997.1628 995.3610 27.2 1.66998 0.32
4 3 3 19367.9073 19319.2697 -117.2 1.66920 6.25
5 1 -7 925.9661 924.2834 137.0 1.66896 0.30
0 5 2 1876.2980 1868.4022 148.3 1.66778 0.60
4 1 -13 3838.0466 3826.0172 68.9 1.66637 1.24
2 2 14 149.8372 149.4669 100.6 1.66613 0.05
1 0 -18 3620.0314 3593.5544 0.0 1.66294 0.58
4 3 -7 1734.7616 1734.5346 -140.0 1.66057 0.55
4 0 10 386.6461 388.3864 0.0 1.65884 0.06
3 1 13 3343.2649 3372.1384 78.1 1.65839 1.07
1 4 10 2992.9274 3008.8246 -135.6 1.65751 0.95
3 4 3 1478.8591 1490.1863 -51.9 1.65749 0.47
0 4 11 3.7658 3.7514 -43.9 1.65665 0.00
5 0 4 10556.4423 10487.2852 0.0 1.65609 1.68
3 3 9 921.0249 934.8538 -45.8 1.65533 0.29
0 5 3 3075.7149 3079.1927 95.8 1.65479 0.98
5 1 3 4914.5661 4866.6796 -76.7 1.65368 1.56
2 2 -16 472.6411 465.3492 127.4 1.65331 0.15
1 4 -11 4016.3422 3968.1648 -10.6 1.65306 1.27
3 4 -6 861.9284 854.4913 82.3 1.65178 0.27
0 0 18 902.2488 885.3209 180.0 1.65000 0.14
1 5 0 7145.7978 7019.1741 -104.8 1.64842 2.25
1 5 -1 1655.1502 1623.6835 -111.3 1.64822 0.52
2 3 12 1045.4906 1028.2905 42.8 1.64819 0.33
2 4 8 11182.0011 11094.9161 134.8 1.64734 3.52
1 5 1 1623.2267 1541.8415 59.0 1.64358 0.51
1 5 -2 811.3293 768.2317 -129.5 1.64296 0.25
5 0 -9 2297.7430 2203.4836 180.0 1.64246 0.36
5 1 -8 15876.1662 15158.6797 6.6 1.64218 4.97
3 3 -12 1950.0905 1884.8576 -161.0 1.64213 0.61
4 3 4 4525.3915 4272.4503 -104.4 1.64176 1.41
4 2 8 14415.8695 13551.4101 57.6 1.64162 4.51
3 1 -16 1252.0023 1218.3223 -132.7 1.64016 0.39
2 4 -10 948.5079 905.7074 -148.4 1.63987 0.30
4 0 -14 2156.9057 2090.3613 180.0 1.63873 0.34
1 1 17 3917.6608 3784.1520 36.7 1.63837 1.22
2 3 -14 1151.0396 1112.1442 -59.6 1.63742 0.36
0 5 4 4796.6334 4453.8866 -97.4 1.63709 1.49
1 5 2 14012.8527 13167.0727 -110.2 1.63381 4.34
3 2 12 12622.7271 11730.8001 57.4 1.63357 3.91
3 4 4 8082.3149 7622.0034 -25.4 1.63288 2.50
1 5 -3 5848.7829 5543.8640 -60.4 1.63279 1.81
4 3 -8 8995.3803 8606.1904 -67.0 1.63192 2.78
2 0 16 38.1667 36.6573 0.0 1.63165 0.01
1 1 -18 109.5585 106.2273 -40.0 1.63123 0.03
5 2 -2 21731.4643 20958.6277 -109.7 1.62952 6.69
1 2 16 357.5440 344.7020 -92.1 1.62933 0.11
5 2 -3 2214.0554 2143.4015 -144.3 1.62851 0.68
1 3 14 1289.8133 1245.9389 -130.3 1.62739 0.40
4 1 10 976.3202 954.5996 158.5 1.62735 0.30
3 4 -7 461.2980 448.4765 179.0 1.62621 0.14
5 2 -1 3114.1842 3024.3012 14.2 1.62564 0.95
4 2 -12 3220.3125 3108.2812 17.8 1.62533 0.99
5 1 4 1412.3366 1367.6000 -42.8 1.62475 0.43
1 2 -17 3394.8367 3279.7463 -51.8 1.62270 1.04
5 2 -4 3523.9131 3424.7979 46.9 1.62264 1.08
5 0 5 2644.9470 2558.1504 180.0 1.62218 0.40
1 3 -15 512.0601 493.9176 -26.6 1.62158 0.16
1 5 3 3322.4014 3209.3790 -175.9 1.61937 1.01
0 1 18 6066.8685 5853.0113 -6.2 1.61900 1.85
2 0 -18 3963.4488 3830.2454 0.0 1.61803 0.60
1 5 -4 1132.7814 1090.9827 145.0 1.61798 0.34
3 2 -15 302.4510 291.4588 -153.3 1.61731 0.09
5 2 0 3191.6754 3069.4618 -147.6 1.61697 0.97
0 3 15 3718.1391 3573.1848 -52.9 1.61612 1.13
3 0 14 182.5634 175.2479 0.0 1.61557 0.03
0 5 5 9755.7318 9361.5825 177.8 1.61516 2.95
0 2 17 3077.4955 2956.9033 74.9 1.61284 0.93
5 2 -5 8182.8294 7808.5834 -144.3 1.61206 2.47
5 1 -9 1314.5486 1254.3996 54.1 1.61188 0.40
4 3 5 4850.1073 4615.0993 44.0 1.61087 1.46
4 1 -14 5309.5238 5090.0442 -100.8 1.60836 1.59
5 0 -10 7558.0391 7168.8767 180.0 1.60742 1.13
3 4 5 10395.3307 9415.5699 0.0 1.60462 3.11
5 2 1 24549.5506 23001.0102 -98.7 1.60374 7.33
1 4 11 4089.0117 3768.2236 -39.8 1.60368 1.22
3 3 10 120.1627 102.2995 -15.0 1.60208 0.04
2 1 16 910.4655 862.0579 -118.5 1.60166 0.27
2 4 9 14.3440 12.4759 -136.6 1.60159 0.00
1 5 4 1808.0551 1655.4320 -179.8 1.60064 0.54
0 4 12 6717.6855 6352.4318 -28.5 1.60038 2.00
4 3 -9 404.2946 382.5321 73.7 1.60004 0.12
1 4 -12 6918.6751 6590.6491 120.6 1.59927 2.05
1 5 -5 2328.4526 2184.9670 -166.9 1.59892 0.69
4 0 11 57.8608 54.2926 180.0 1.59847 0.01
3 0 -17 12980.7557 12489.7289 180.0 1.59755 1.92
3 4 -8 1307.8991 1250.7313 109.2 1.59715 0.39
5 2 -6 3709.9210 3548.1148 117.6 1.59704 1.10
2 4 -11 18896.1306 18248.6925 -56.1 1.59397 5.58
5 1 5 2277.9025 2216.7074 83.2 1.59269 0.67
4 2 9 1892.7528 1896.8364 -2.0 1.59212 0.56
2 2 15 1211.0608 1185.5343 55.9 1.59073 0.36
0 5 6 1071.2352 1074.8081 88.3 1.58951 0.31
3 3 -13 1225.3772 1179.6017 6.5 1.58899 0.36
2 1 -18 3795.0880 3649.5423 170.8 1.58876 1.11
3 1 14 531.5764 528.5884 -127.8 1.58644 0.16
5 2 2 1476.2645 1437.0094 116.9 1.58629 0.43
5 0 6 3727.9143 3612.3673 180.0 1.58573 0.54
2 3 13 2578.4106 2510.0473 -95.2 1.58403 0.75
1 0 18 125.8101 120.2779 0.0 1.58300 0.02
4 0 -15 33.7053 32.1470 180.0 1.57898 0.00
2 2 -17 107.9547 103.1891 -108.4 1.57883 0.03
5 1 -10 6847.1736 6443.5046 -108.5 1.57872 1.98
1 5 5 603.9969 553.7417 -24.9 1.57807 0.17
5 2 -7 4011.1510 3728.5926 -27.0 1.57797 1.16
4 3 6 1162.4857 1066.3813 -118.3 1.57720 0.34
1 0 -19 4183.4625 4006.3130 0.0 1.57618 0.60
1 5 -6 19114.7239 17480.6289 -73.3 1.57606 5.52
4 2 -13 626.6495 591.6485 147.0 1.57578 0.18
2 3 -15 2290.8107 2168.0072 -150.4 1.57374 0.66
3 4 6 815.0084 727.0817 -107.8 1.57335 0.23
4 1 11 3820.8060 3420.2443 80.6 1.57024 1.09
5 0 -11 444.5297 412.8765 180.0 1.57012 0.06
3 1 -17 12897.0652 12334.2696 64.9 1.56937 3.69
2 5 -1 3231.5791 2892.3098 124.2 1.56913 0.92
3 2 13 28649.4848 25413.4264 138.6 1.56903 8.20
2 5 0 1274.1003 1132.1750 6.4 1.56731 0.36
2 5 -2 1573.9961 1398.8358 -91.0 1.56659 0.45
4 3 -10 1856.1076 1712.4656 -93.5 1.56559 0.53
3 4 -9 4408.6828 4032.5444 41.2 1.56523 1.26
5 2 3 3261.4531 2978.2310 -120.1 1.56503 0.93
0 0 19 5495.6782 5271.1137 180.0 1.56315 0.78
2 5 1 3243.0936 2914.4723 23.4 1.56115 0.92
0 5 7 2306.4838 2096.4243 3.5 1.56072 0.65
2 5 -3 273.1113 251.5502 -29.9 1.55973 0.08
1 3 15 5957.1257 5665.2196 -39.9 1.55889 1.68
5 1 6 1808.0977 1720.6381 -146.6 1.55815 0.51
1 1 18 5032.6762 4883.2474 79.7 1.55556 1.42
5 2 -8 4441.2642 4338.3108 -1.3 1.55527 1.25
2 4 10 735.6526 749.5667 96.9 1.55517 0.21
3 2 -16 7772.3455 7578.4697 132.5 1.55356 2.18
1 3 -16 5949.1571 5807.7975 -82.1 1.55343 1.67
1 5 6 5064.9837 5209.9401 64.0 1.55218 1.42
2 0 17 8246.5745 8146.2243 180.0 1.55210 1.16
1 2 17 2689.0608 2643.3151 164.6 1.55204 0.75
4 1 -15 913.9754 894.8797 127.7 1.55175 0.26
2 5 2 1797.5122 1853.0563 -136.4 1.55083 0.50
1 4 12 4827.8150 4912.1525 73.6 1.55053 1.35
1 5 -7 383.5946 392.0931 115.4 1.54991 0.11
3 3 11 2920.4636 3088.8504 -26.1 1.54943 0.82
1 1 -19 1343.9909 1318.1220 -60.4 1.54910 0.38
2 5 -4 7031.3281 7248.4502 76.1 1.54874 1.96
2 4 -12 1460.7473 1464.9037 -44.3 1.54750 0.41
5 0 7 182.8374 185.9624 0.0 1.54741 0.03
0 3 16 4384.8793 4363.2799 -132.0 1.54669 1.22
1 4 -13 7313.8986 7351.6794 -54.4 1.54619 2.03
1 2 -18 3618.7453 3567.0169 -97.1 1.54596 1.01
0 4 13 12.1050 12.2882 -19.8 1.54528 0.00
3 0 15 1075.8274 1120.8337 0.0 1.54464 0.15
5 1 -11 1097.1207 1107.6073 -144.3 1.54334 0.30
4 2 10 1890.4215 2009.5537 -19.3 1.54266 0.52
4 3 7 2465.2709 2605.2372 -125.8 1.54138 0.68
5 2 4 363.9652 373.3973 -165.5 1.54045 0.10
4 0 12 328.8499 349.7073 0.0 1.54009 0.05
3 4 7 1926.8852 2091.3987 156.7 1.53969 0.53
2 0 -19 1122.3554 1106.7076 0.0 1.53967 0.15
0 1 19 3698.7315 3654.1259 81.0 1.53672 1.02
2 5 3 2651.9801 2763.6685 -144.8 1.53658 0.73
3 3 -14 2030.8804 2013.6452 6.2 1.53656 0.56
0 2 18 1815.4923 1794.0161 45.7 1.53554 0.50
2 5 -5 296.7015 297.8291 57.3 1.53387 0.08
5 0 -12 38.1867 37.3606 180.0 1.53122 0.01
3 4 -10 961.2828 934.9171 76.3 1.53106 0.26
5 2 -9 4334.2841 4153.6378 49.2 1.52946 1.18
0 5 8 6152.3872 5799.1713 35.5 1.52937 1.67
4 3 -11 365.8227 353.5441 34.0 1.52921 0.10
3 0 -18 2292.2966 2261.9343 0.0 1.52787 0.31
4 2 -14 1218.6652 1190.2066 58.5 1.52645 0.33
2 1 17 2719.1254 2599.7480 -127.3 1.52622 0.74
1 5 7 1395.3274 1193.8363 165.8 1.52349 0.38
2 3 14 457.3077 414.2133 164.2 1.52281 0.12
5 1 7 12389.0648 11650.5089 -154.7 1.52175 3.34
4 4 -2 4661.4236 4210.8201 -93.6 1.52175 1.26
4 0 -16 1736.1917 1714.0214 0.0 1.52132 0.23
1 5 -8 497.2514 462.4212 160.5 1.52102 0.13
2 2 16 64.3802 61.4966 134.8 1.52072 0.02
4 4 -1 1892.4247 1753.5341 167.3 1.52041 0.51
3 1 15 195.6871 186.6415 136.1 1.51912 0.05
4 4 -3 2375.4735 2264.9474 -162.5 1.51910 0.64
2 5 4 2567.8397 2467.0936 24.8 1.51872 0.69
2 5 -6 39.9805 40.5972 -72.5 1.51546 0.01
4 4 0 1334.5617 1369.2265 136.0 1.51512 0.36
4 1 12 2195.9469 2313.4934 -70.3 1.51479 0.59
2 1 -19 9368.1029 9359.9526 -43.0 1.51440 2.50
5 2 5 2648.0692 2699.9393 148.5 1.51304 0.71
2 3 -16 3587.6869 3592.6543 -51.3 1.51301 0.96
4 4 -4 613.9381 641.5062 -23.4 1.51252 0.16
2 2 -18 3710.2020 3734.3184 -121.5 1.50967 0.98
2 4 11 1075.3263 1134.0571 -166.1 1.50866 0.29
5 0 8 78.0965 80.1661 0.0 1.50784 0.01
3 2 14 1399.1624 1454.9526 -49.2 1.50768 0.37
5 1 -12 47.7488 48.6353 60.0 1.50635 0.01
4 4 1 1329.3386 1364.7305 -151.8 1.50599 0.35
3 4 8 458.8492 461.9970 -111.3 1.50422 0.12
1 0 19 212.5275 216.4260 180.0 1.50406 0.03
4 3 8 1419.2878 1441.4776 106.1 1.50403 0.37
3 1 -18 116.3755 118.1703 43.6 1.50316 0.03
4 4 -5 1654.8728 1680.6298 88.0 1.50218 0.44
5 2 -10 3084.6977 3162.1241 157.7 1.50105 0.81
2 4 -13 3156.2525 3237.7741 -61.8 1.50102 0.83
1 4 13 95.5424 98.1571 -67.2 1.49851 0.02
1 0 -20 41.4058 42.3072 180.0 1.49790 0.01
3 3 12 188.6108 190.1499 51.4 1.49783 0.05
2 5 5 176.6078 179.9911 -102.2 1.49766 0.05
4 1 -16 1136.1451 1167.9251 20.5 1.49692 0.30
0 5 9 8238.7282 8546.7346 52.6 1.49602 2.15
3 4 -11 3318.8004 3459.7631 174.2 1.49524 0.86
5 3 -2 536.6590 561.7829 46.5 1.49471 0.14
1 3 16 1036.5604 1082.2245 176.9 1.49456 0.27
1 4 -14 283.1069 295.3829 -19.7 1.49428 0.07
5 3 -3 2476.3801 2606.4620 100.1 1.49393 0.64
2 5 -7 2310.0183 2431.4895 2.4 1.49390 0.60
4 2 11 2105.1594 2218.3252 171.6 1.49375 0.55
4 4 2 1253.7856 1327.4882 44.6 1.49324 0.33
3 2 -17 1332.2208 1375.6959 101.1 1.49300 0.35
1 5 8 2070.2378 2209.4128 -70.3 1.49256 0.54
0 4 14 2999.4861 3169.8854 -52.8 1.49172 0.78
5 3 -1 121.7969 130.2048 113.3 1.49171 0.03
4 3 -12 2119.9212 2232.9690 -22.2 1.49147 0.55
5 0 -13 429.0577 449.9785 0.0 1.49130 0.06
1 5 -9 231.8211 250.5100 68.6 1.48992 0.06
1 3 -17 932.8296 974.0995 40.3 1.48944 0.24
5 3 -4 1601.8796 1746.8593 113.2 1.48939 0.41
4 4 -6 1212.4709 1332.6479 -47.2 1.48829 0.31
3 3 -15 2167.0212 2279.5669 -88.9 1.48527 0.56
5 3 0 3119.5657 3440.7057 -61.0 1.48501 0.80
0 0 20 1893.2266 1968.8439 180.0 1.48500 0.24
5 1 8 216.8902 237.7313 -95.2 1.48407 0.06
4 0 13 42.3474 48.1989 180.0 1.48395 0.01
5 2 6 3320.1374 3636.8080 151.9 1.48333 0.85
0 3 17 2938.0463 3108.1152 135.4 1.48180 0.75
5 3 -5 1129.6576 1244.5468 4.9 1.48119 0.29
1 2 18 819.9012 869.0913 -28.1 1.48110 0.21
1 1 19 2110.9729 2224.2755 -100.0 1.48047 0.54
2 0 18 6.5751 7.0266 180.0 1.47947 0.00
3 0 16 293.2186 318.7200 180.0 1.47862 0.04
4 2 -15 693.5933 728.7143 -172.2 1.47781 0.18
4 4 3 2123.8478 2298.4058 -167.2 1.47714 0.54
1 2 -19 3713.5627 3860.3048 -158.4 1.47552 0.94
5 3 1 1122.2837 1210.7431 -144.5 1.47474 0.28
1 1 -20 2468.0886 2553.4826 -93.6 1.47459 0.63
2 5 6 356.3326 387.0599 152.3 1.47380 0.09
6 0 -3 6722.0807 7235.6484 0.0 1.47371 0.85
6 0 -2 2646.0156 2843.4397 180.0 1.47279 0.33
4 4 -7 1004.7748 1089.3180 -23.2 1.47116 0.25
6 0 -4 340.0424 366.4160 0.0 1.47100 0.04
5 2 -11 4844.0493 5146.0981 -12.5 1.47054 1.22
2 5 -8 1035.6879 1117.9188 149.3 1.46963 0.26
5 3 -6 803.8155 871.5906 154.2 1.46952 0.20
5 1 -13 446.4800 467.4886 -6.3 1.46829 0.11
6 0 -1 216.6513 230.6296 0.0 1.46828 0.03
2 0 -20 357.5807 366.8563 0.0 1.46810 0.04
5 0 9 3943.4953 4213.9706 0.0 1.46756 0.50
3 4 9 1777.2505 2009.2009 -50.7 1.46750 0.45
4 0 -17 1762.5000 1813.2637 180.0 1.46596 0.22
4 3 9 915.1114 984.8854 -160.5 1.46568 0.23
0 2 19 1567.1501 1614.3071 -156.6 1.46481 0.39
6 0 -5 106.7109 112.3055 0.0 1.46474 0.01
2 3 15 429.0799 451.6527 134.2 1.46461 0.11
3 0 -19 543.6825 554.9844 180.0 1.46301 0.07
2 4 12 1816.3418 1887.8413 131.2 1.46253 0.45
0 1 20 3235.9424 3311.0352 16.1 1.46228 0.81
4 1 13 882.8488 906.9731 -97.0 1.46128 0.22
0 5 10 28.6345 29.4482 12.1 1.46121 0.01
5 3 2 3544.0925 3643.8078 -24.8 1.46114 0.88
6 0 0 166.0222 169.9771 0.0 1.46026 0.02
1 5 9 6861.4218 6969.5227 35.8 1.45989 1.71
3 4 -12 785.7251 799.1949 -59.3 1.45829 0.19
3 5 -1 62.3242 62.6133 34.3 1.45828 0.02
4 4 4 669.3470 671.5464 52.8 1.45803 0.17
3 5 -2 2580.1728 2585.0487 25.1 1.45784 0.64
1 5 -10 9013.7626 9072.7730 18.3 1.45714 2.23
2 1 18 3551.9019 3599.5506 -148.4 1.45700 0.88
3 1 16 3818.0094 3808.2473 -166.5 1.45619 0.94
2 2 17 55.7221 56.1396 -109.1 1.45570 0.01
2 3 -17 2942.4280 2979.1545 -26.5 1.45530 0.73
3 5 0 1586.0530 1563.3596 -82.9 1.45521 0.39
6 0 -6 0.6536 0.6521 180.0 1.45505 0.00
2 4 -14 195.5471 197.6111 -26.4 1.45498 0.05
5 3 -7 11.7439 11.6758 132.9 1.45462 0.00
3 5 -3 7271.4205 7159.1987 165.2 1.45391 1.79
4 3 -13 410.7565 413.8376 -83.4 1.45291 0.10
5 2 7 928.2859 924.6530 -71.0 1.45183 0.23
6 1 -3 1122.6211 1120.0352 40.6 1.45150 0.28
4 4 -8 556.9734 554.8827 140.6 1.45112 0.14
5 0 -14 710.8191 715.4972 180.0 1.45087 0.09
6 1 -2 642.1618 642.0359 121.5 1.45062 0.16
3 2 15 561.7351 558.6725 -68.8 1.44954 0.14
6 1 -4 1498.4838 1501.5897 -117.6 1.44891 0.37
6 0 1 7277.7331 7305.7400 180.0 1.44891 0.89
3 5 1 2875.6004 2875.1296 -19.1 1.44870 0.70
1 4 14 892.4183 896.7926 100.8 1.44794 0.22
3 3 13 9490.4049 9595.8014 -140.0 1.44761 2.32
2 5 7 5410.4497 5461.0656 35.3 1.44760 1.32
3 5 -4 2201.4141 2226.4085 106.7 1.44657 0.54
6 1 -1 445.3673 448.9481 -139.7 1.44631 0.11
2 1 -20 1173.9805 1174.0991 -56.7 1.44614 0.29
4 2 12 741.4448 757.8256 -65.6 1.44578 0.18
5 1 9 2113.7200 2137.7729 160.2 1.44562 0.52
2 2 -19 124.5792 124.5781 143.7 1.44543 0.03
5 3 3 4178.8795 4237.3565 -93.5 1.44447 1.02
4 1 -17 1924.3298 1922.6263 27.7 1.44409 0.47
1 4 -15 6409.3776 6433.3006 123.7 1.44384 1.56
2 5 -9 414.7699 421.0653 -45.6 1.44308 0.10
6 1 -5 2944.0463 2992.6171 132.3 1.44292 0.72
6 0 -7 732.6657 744.9804 0.0 1.44213 0.09
3 1 -19 1423.6106 1415.9607 -70.2 1.44127 0.35
0 4 15 1529.2069 1534.7316 -140.0 1.43998 0.37
3 5 2 1708.2333 1763.9249 -40.1 1.43888 0.41
6 1 0 1191.6563 1201.0845 85.4 1.43864 0.29
5 2 -12 1622.0323 1621.6990 10.3 1.43843 0.39
5 3 -8 795.1567 802.4031 -61.2 1.43679 0.19
4 4 5 1194.9056 1219.8594 45.1 1.43626 0.29
3 5 -5 167.3825 169.6265 -53.2 1.43597 0.04
3 2 -18 896.5638 884.9892 -48.7 1.43565 0.22
3 3 -16 1427.5029 1409.6395 25.0 1.43543 0.34
6 0 2 1005.0723 995.7770 180.0 1.43446 0.12
1 3 17 4192.3007 4138.2852 152.6 1.43424 1.01
6 1 -6 2199.5305 2178.5773 145.1 1.43366 0.53
1 0 20 180.9578 177.5687 0.0 1.43252 0.02
4 2 -16 1521.4033 1485.8519 -174.8 1.43022 0.36
4 0 14 242.2903 230.4290 180.0 1.43020 0.03
3 4 10 1547.6830 1441.9783 -83.4 1.43002 0.37
5 1 -14 2558.5835 2490.8678 -166.4 1.42966 0.61
1 3 -18 422.8508 412.2861 -12.9 1.42943 0.10
4 4 -9 2920.5531 2796.1322 109.8 1.42857 0.70
6 1 1 1326.6198 1272.1134 132.8 1.42778 0.32
5 0 10 4786.1190 4529.5043 180.0 1.42704 0.57
1 0 -21 635.6361 619.1750 0.0 1.42692 0.08
4 3 10 95.6264 87.3409 -176.3 1.42682 0.02
6 0 -8 923.4583 876.0044 180.0 1.42626 0.11
1 5 10 2649.0599 2453.3265 -100.1 1.42598 0.63
3 5 3 1461.1256 1349.9275 -113.6 1.42597 0.35
0 5 11 2688.4392 2536.6327 -40.0 1.42543 0.64
5 3 4 1603.1040 1514.7783 -142.7 1.42507 0.38
1 5 -11 983.7724 935.3675 98.2 1.42314 0.23
3 5 -6 1264.0500 1196.9260 86.4 1.42232 0.30
6 1 -7 403.6233 384.6008 176.6 1.42130 0.10
0 3 18 2892.7599 2775.5218 -8.9 1.42119 0.68
3 4 -13 1209.1290 1156.5700 -94.8 1.42069 0.29
2 5 8 851.9353 830.1744 171.1 1.41949 0.20
5 2 8 2158.9644 2070.7357 -71.4 1.41900 0.51
6 0 3 41.0896 39.2442 0.0 1.41720 0.00
3 0 17 6.9500 6.6745 0.0 1.41716 0.00
2 4 13 2237.7511 2179.6604 -164.4 1.41714 0.53
5 3 -9 2403.0350 2301.9852 -131.3 1.41636 0.56
1 2 19 2172.4447 2065.5031 42.0 1.41585 0.51
2 5 -10 6088.6926 5811.4865 11.4 1.41470 1.42
0 0 21 173.3472 165.3214 180.0 1.41428 0.02
4 3 -14 202.0005 191.1285 70.5 1.41397 0.05
6 1 2 1925.6298 1828.3399 -70.1 1.41396 0.45
4 0 -18 3042.3351 2896.9327 0.0 1.41302 0.36
2 0 19 188.7036 177.9569 0.0 1.41295 0.02
4 4 6 1719.0482 1654.9087 -151.2 1.41224 0.40
1 1 20 1065.5470 1005.2679 123.0 1.41210 0.25
1 2 -20 3914.4012 3711.0462 130.3 1.41071 0.91
5 0 -15 1532.4457 1437.3759 0.0 1.41037 0.18
3 5 4 387.5645 371.2223 109.5 1.41020 0.09
4 1 14 1544.4311 1484.4575 -171.6 1.40988 0.36
2 4 -15 529.0206 493.1539 -83.9 1.40975 0.12
2 3 16 156.8710 145.8067 -55.7 1.40942 0.04
6 0 -9 603.6057 551.1956 180.0 1.40772 0.07
5 1 10 777.6036 702.2512 -161.3 1.40685 0.18
1 1 -21 2084.6103 1975.0199 124.0 1.40673 0.48
6 1 -8 805.2064 719.6951 -134.1 1.40610 0.19
3 5 -7 1518.0344 1348.9608 162.3 1.40590 0.35
5 2 -13 1112.8340 1010.2509 -120.4 1.40519 0.26
4 4 -10 546.7787 478.2627 -48.4 1.40389 0.13
5 3 5 45.3127 38.6120 -33.7 1.40329 0.01
3 0 -20 8554.2846 8120.6019 180.0 1.40262 0.98
2 0 -21 964.2783 917.0013 0.0 1.40252 0.11
2 3 -18 393.4258 366.0357 -152.8 1.40060 0.09
0 2 20 5025.4759 4676.2325 140.6 1.39991 1.15
1 4 15 2385.9140 2019.7189 -20.2 1.39905 0.55
4 2 13 4891.2519 3567.5857 -123.0 1.39903 1.12
3 3 14 4827.5993 3535.2365 23.0 1.39901 1.11
0 6 0 732.9969 579.3798 -11.3 1.39867 0.08
6 0 4 7120.8669 6157.8930 180.0 1.39745 0.81
6 1 3 1738.2754 1497.7739 159.5 1.39742 0.40
3 1 17 13118.4429 10816.2218 -129.9 1.39737 3.00
0 6 1 10729.7018 8567.4818 39.0 1.39712 2.45
2 2 18 2607.3020 2309.0169 127.4 1.39528 0.59
1 4 -16 2901.7439 2653.4912 95.1 1.39510 0.66
0 1 21 3018.4531 2866.7630 -29.7 1.39462 0.69
3 2 16 223.9694 186.4486 -36.4 1.39456 0.05
5 3 -10 5547.5660 4900.4948 -23.1 1.39371 1.26
4 1 -18 7547.1769 7209.7936 20.3 1.39341 1.71
2 1 19 6218.9656 5688.4822 48.7 1.39334 1.41
0 6 2 9205.5899 7998.9505 10.9 1.39250 2.09
3 4 11 6640.6075 5498.9069 -109.7 1.39220 1.51
3 5 5 7524.7292 6536.6399 -84.5 1.39188 1.71
1 5 11 4143.3259 3704.4624 114.2 1.39127 0.94
5 1 -15 1058.1382 1007.9892 -169.3 1.39086 0.24
6 2 -3 1941.0170 1793.4788 -36.4 1.39044 0.44
0 4 16 4394.1420 4153.7532 36.9 1.39022 0.99
2 5 9 2204.4419 2051.1976 154.4 1.38990 0.50
6 2 -2 141.8733 133.2897 -13.0 1.38967 0.03
0 5 12 489.6111 464.9440 167.8 1.38911 0.11
1 5 -12 6436.5185 6202.7442 149.0 1.38838 1.45
6 1 -9 5444.9961 5251.5886 -105.9 1.38833 1.23
6 2 -4 4079.6821 3949.0530 -66.8 1.38817 0.92
4 3 11 398.6840 397.9069 124.7 1.38786 0.09
3 3 -17 2072.5371 2035.3842 -173.0 1.38726 0.47
3 5 -8 889.5434 881.8928 -126.0 1.38700 0.20
6 0 -10 46.1914 45.6552 180.0 1.38686 0.01
5 0 11 80.3249 80.3556 180.0 1.38667 0.01
4 4 7 917.8734 938.4785 -17.9 1.38636 0.21
6 2 -1 224.2398 225.9007 -23.8 1.38588 0.05
2 2 -20 2623.5902 2601.0658 -150.3 1.38573 0.59
5 2 9 2879.4039 2955.4676 90.4 1.38528 0.65
0 6 3 2558.3775 2667.5711 -48.0 1.38491 0.57
2 5 -11 2004.3467 2042.7927 18.7 1.38491 0.45
4 2 -17 8724.0327 8753.9051 171.1 1.38393 1.96
3 1 -20 201.0745 201.2158 57.9 1.38343 0.05
2 1 -21 173.3335 173.4356 16.5 1.38334 0.04
6 2 -5 401.8770 427.9386 -171.0 1.38290 0.09
3 4 -14 2968.8875 3046.0820 95.5 1.38284 0.66
3 2 -19 2867.5878 2901.9018 110.5 1.38144 0.64
1 6 0 538.5651 597.5810 117.2 1.38118 0.12
1 6 -1 643.4985 714.7250 4.8 1.38105 0.14
5 3 6 2152.7146 2402.5405 -85.1 1.37950 0.48
6 2 0 1016.4446 1119.3853 120.3 1.37913 0.23
4 0 15 435.0099 505.9636 180.0 1.37892 0.05
6 1 4 335.2396 367.1413 64.2 1.37847 0.07
1 6 1 605.1260 697.3075 -81.7 1.37832 0.13
1 6 -2 329.7144 380.6150 -48.6 1.37796 0.07
1 3 18 1469.6368 1576.6900 46.4 1.37770 0.33
4 4 -11 902.4650 995.3623 -178.4 1.37748 0.20
6 0 5 944.4844 1054.5160 180.0 1.37554 0.10
4 3 -15 655.3329 699.3737 -121.7 1.37505 0.15
6 2 -6 2241.9612 2612.8717 136.6 1.37474 0.50
0 6 4 387.6917 464.8154 -27.2 1.37449 0.09
1 3 -19 2335.7259 2460.1084 -129.0 1.37320 0.52
2 4 14 523.5322 636.6270 131.4 1.37280 0.12
1 6 2 1247.9737 1513.6806 99.8 1.37254 0.28
1 6 -3 23.8001 28.6559 20.5 1.37194 0.01
3 5 6 1908.6640 2412.8767 -14.3 1.37133 0.42
5 2 -14 1286.9142 1395.7766 -21.2 1.37121 0.28
5 0 -16 1825.7259 1940.3005 180.0 1.37015 0.20
6 2 1 489.8524 556.5100 152.9 1.36956 0.11
5 3 -11 1341.2473 1502.9686 -157.4 1.36919 0.29
6 1 -10 1190.4830 1339.5331 163.3 1.36830 0.26
5 1 11 2701.5873 3129.8095 49.2 1.36812 0.59
1 0 21 2594.1188 2750.4758 0.0 1.36740 0.28
3 5 -9 3700.8859 4123.3506 169.4 1.36594 0.81
2 4 -16 299.4916 320.4530 167.0 1.36560 0.07
0 3 19 174.7694 185.5362 -110.0 1.36456 0.04
6 0 -11 119.2106 129.2940 0.0 1.36401 0.01
1 6 3 2223.8219 2433.9807 106.7 1.36395 0.48
6 2 -7 1280.9017 1397.1179 -64.2 1.36383 0.28
1 6 -4 29.2884 31.6719 79.7 1.36312 0.01
4 0 -19 365.0859 379.4934 180.0 1.36256 0.04
1 0 -22 4604.1844 4765.2916 180.0 1.36229 0.50
0 6 5 2339.5493 2476.8291 107.2 1.36143 0.51
4 1 15 887.7884 921.6640 76.1 1.36068 0.19
3 0 18 706.9190 748.8496 0.0 1.35992 0.08
2 5 10 43.2630 43.9358 -128.5 1.35924 0.01
4 4 8 1665.8351 1711.8999 24.7 1.35899 0.36
6 1 5 556.0816 587.2865 25.9 1.35742 0.12
6 2 2 3091.3848 3263.8230 29.4 1.35734 0.67
2 3 17 162.6255 171.6578 120.0 1.35719 0.04
1 5 12 522.8524 550.0816 -107.9 1.35613 0.11
1 2 20 4107.2967 4291.6411 126.0 1.35569 0.89
3 4 12 261.7006 280.1319 -8.6 1.35441 0.06
2 5 -12 2186.7669 2312.5401 -51.3 1.35410 0.47
5 3 7 622.2765 663.3808 10.2 1.35405 0.13
4 2 14 3842.9248 4155.8241 -159.9 1.35373 0.83
1 5 -13 503.7550 533.2282 0.1 1.35323 0.11
1 6 4 659.1618 714.5627 90.1 1.35270 0.14
0 5 13 1336.5926 1424.4111 -170.1 1.35262 0.29
5 1 -16 940.1485 973.1839 101.8 1.35225 0.20
3 3 15 988.6155 1085.8340 8.6 1.35219 0.21
5 4 -2 2390.3252 2583.8750 176.5 1.35210 0.51
1 4 16 345.4716 366.2514 -165.3 1.35199 0.07
2 0 20 2082.6677 2176.3690 180.0 1.35186 0.22
6 0 6 2359.1368 2499.5865 180.0 1.35181 0.25
1 6 -5 415.0864 450.8117 -103.3 1.35166 0.09
5 4 -3 149.1330 161.8248 157.7 1.35152 0.03
5 2 10 97.2997 105.6086 131.4 1.35105 0.02
1 2 -21 847.9994 867.6545 -37.8 1.35094 0.18
6 2 -8 262.5059 282.2628 -156.8 1.35038 0.06
0 0 22 1797.0555 1835.4689 0.0 1.35000 0.19
5 4 -1 753.1978 819.6000 44.4 1.34988 0.16
4 4 -12 4553.3140 4788.0198 68.2 1.34970 0.97
1 1 21 1032.1965 1061.1330 98.2 1.34960 0.22
4 3 12 344.6134 395.9262 142.4 1.34913 0.07
3 5 7 878.8543 1000.2753 152.0 1.34886 0.19
2 3 -19 6305.4932 6440.9141 -84.4 1.34885 1.35
1 4 -17 717.2386 738.7109 -93.7 1.34820 0.15
5 4 -4 57.7069 62.9023 124.3 1.34816 0.01
5 0 12 544.7837 589.6425 180.0 1.34677 0.06
3 0 -21 339.4727 342.7166 180.0 1.34637 0.04
6 1 -11 282.3808 294.2077 0.0 1.34634 0.06
0 6 6 2756.4116 2983.8734 -99.5 1.34597 0.59
3 4 -15 1357.4328 1380.7008 -58.5 1.34510 0.29
4 1 -19 1865.0474 1879.8655 40.1 1.34495 0.40
5 4 0 3596.4289 3804.5069 177.4 1.34491 0.76
1 1 -22 123.4481 124.2463 -103.5 1.34469 0.03
5 3 -12 1971.3218 1992.2237 174.5 1.34316 0.42
3 5 -10 1439.7546 1464.7319 83.4 1.34305 0.30
6 2 3 981.1035 991.1954 -69.7 1.34269 0.21
3 2 17 1204.1300 1229.6563 -152.3 1.34265 0.25
0 4 17 2826.8572 2833.6167 -21.8 1.34253 0.60
3 1 18 4005.3969 4046.7202 92.7 1.34240 0.85
2 0 -22 42.2259 42.2500 0.0 1.34227 0.00
5 4 -5 4241.2205 4295.0397 8.9 1.34207 0.90
3 3 -18 747.5558 743.7400 -104.3 1.34089 0.16
0 2 21 375.6423 372.9177 -81.7 1.34020 0.08
6 0 -12 745.6756 726.9870 180.0 1.33952 0.08
4 2 -18 2140.0852 2118.1404 -26.7 1.33913 0.45
2 2 19 1470.1060 1429.1881 -91.2 1.33907 0.31
1 6 5 57.5562 54.0646 -141.5 1.33900 0.01
1 6 -6 1653.4449 1523.1005 -58.7 1.33777 0.35
5 4 1 2708.6521 2488.7600 153.4 1.33727 0.57
5 2 -15 3331.6236 3237.7035 -40.6 1.33687 0.70
4 5 -2 303.1645 272.1019 33.7 1.33675 0.06
4 3 -16 1042.8524 1015.7701 21.9 1.33646 0.22
4 5 -1 7992.1084 7073.3299 64.5 1.33584 1.67
4 5 -3 2247.7444 1976.6480 53.0 1.33495 0.47
2 1 20 1397.0636 1333.3952 -123.1 1.33466 0.29
6 2 -9 253.3657 231.6481 -10.0 1.33462 0.05
6 1 6 2645.3756 2459.6356 -176.1 1.33461 0.55
2 6 -1 1971.5358 1728.9888 -98.7 1.33352 0.41
5 4 -6 5925.3390 5266.7369 140.1 1.33337 1.24
0 1 22 4275.7769 4185.8271 113.6 1.33286 0.89
2 6 0 3842.3723 3385.1120 175.9 1.33240 0.80
4 5 0 5016.6036 4426.4638 -24.5 1.33225 1.05
2 6 -2 7527.8080 6679.4692 30.7 1.33196 1.57
5 0 -17 49.3387 47.9463 180.0 1.33052 0.01
4 4 9 341.1759 301.6542 30.8 1.33050 0.07
4 5 -4 13.0867 11.8027 148.9 1.33049 0.00
3 2 -20 1298.1517 1271.9541 76.3 1.33027 0.27
2 2 -21 1211.7327 1188.2170 -157.8 1.33018 0.25
4 0 16 3.7757 3.3880 180.0 1.33012 0.00
5 1 12 2244.2202 2043.8122 -144.5 1.32975 0.47
2 4 15 581.6691 530.8309 -39.7 1.32970 0.12
3 1 -21 172.3949 169.3594 -141.0 1.32937 0.04
2 6 1 10254.7159 9432.8564 8.9 1.32862 2.13
0 6 7 3397.4189 3138.2321 99.1 1.32835 0.70
2 5 11 1129.8775 1043.4917 69.7 1.32785 0.23
2 6 -3 1110.2838 1032.9118 141.5 1.32774 0.23
5 3 8 775.4353 726.1922 -31.5 1.32730 0.16
5 4 2 813.6810 764.0556 141.2 1.32710 0.17
6 0 7 9132.6395 8697.7624 0.0 1.32662 0.94
4 5 1 1718.1184 1623.7418 29.4 1.32604 0.35
6 2 4 1281.0609 1224.8123 -162.5 1.32585 0.26
2 1 -22 168.7831 165.9367 -165.8 1.32542 0.03
3 5 8 785.1472 745.3056 -158.9 1.32483 0.16
1 3 19 2164.1507 2099.2503 130.4 1.32472 0.45
4 5 -5 3745.7611 3637.1043 -172.1 1.32343 0.77
1 6 6 789.5377 769.5522 113.3 1.32307 0.16
6 1 -12 1540.0659 1503.3930 -161.1 1.32277 0.32
2 4 -17 1396.7142 1366.3985 -134.0 1.32272 0.29
2 5 -13 66.9793 65.4342 -72.1 1.32263 0.01
2 6 2 3553.7018 3498.9089 141.3 1.32224 0.73
5 4 -7 3858.9131 3792.0536 148.3 1.32221 0.79
1 6 -7 1123.0809 1110.4307 -75.2 1.32167 0.23
2 6 -4 3400.2699 3389.9306 -133.0 1.32094 0.70
4 4 -13 2845.9538 2801.2046 75.8 1.32092 0.58
1 5 13 350.0105 348.4310 -106.0 1.32092 0.07
1 3 -20 1829.4408 1799.4948 -146.3 1.32050 0.37
3 5 -11 581.8581 581.2962 -53.4 1.31868 0.12
1 5 -14 2963.9415 2955.0954 -119.7 1.31802 0.60
4 5 2 1952.0389 2006.0327 155.9 1.31731 0.40
3 4 13 94.6367 101.0381 138.1 1.31694 0.02
6 2 -10 1372.4017 1381.6461 72.5 1.31680 0.28
5 2 11 3358.7088 3444.5490 -177.9 1.31664 0.68
0 5 14 73.9021 74.3803 -166.7 1.31626 0.02
5 3 -13 1888.1207 1882.5036 28.8 1.31597 0.38
5 4 3 1291.9381 1317.6342 -173.0 1.31458 0.26
4 0 -20 231.2274 228.5001 0.0 1.31456 0.02
5 1 -17 1857.0279 1838.5502 97.6 1.31410 0.38
4 5 -6 1314.5082 1342.1745 95.3 1.31390 0.27
6 0 -13 2390.2613 2384.1798 180.0 1.31372 0.24
4 1 16 166.8110 172.5187 -101.6 1.31372 0.03
2 6 3 38.2864 39.3251 97.6 1.31337 0.01
2 6 -5 5118.3691 5175.2287 7.2 1.31168 1.03
0 3 20 903.4204 895.5055 26.0 1.31163 0.18
4 3 13 204.1537 208.9805 -150.4 1.31091 0.04
6 1 7 3998.8734 3985.6668 -139.6 1.31035 0.81
4 2 15 1212.2630 1218.8567 -124.7 1.31000 0.24
0 6 8 1481.5058 1465.5802 114.6 1.30886 0.30
5 4 -8 2627.9085 2601.3192 -26.4 1.30878 0.53
1 0 22 2214.8626 2193.6350 0.0 1.30788 0.22
2 3 18 21.4578 21.2130 115.3 1.30782 0.00
3 4 -16 234.5769 232.4046 18.2 1.30775 0.05
5 0 13 714.8523 698.8375 180.0 1.30758 0.07
3 3 16 291.8640 283.4972 -28.4 1.30723 0.06
6 2 5 151.3331 149.2160 105.1 1.30709 0.03
1 4 17 560.3538 553.4562 12.2 1.30685 0.11
3 0 19 1361.6700 1340.2510 0.0 1.30656 0.14
4 5 3 489.2603 472.3664 -177.0 1.30621 0.10
1 6 7 63.8155 61.0980 -95.4 1.30517 0.01
6 3 -3 2093.0862 2044.1180 5.3 1.30384 0.42
1 6 -8 306.5737 298.3976 69.0 1.30362 0.06
1 4 -18 3743.7782 3709.1831 -149.8 1.30321 0.75
6 3 -2 1735.6255 1700.3174 50.9 1.30320 0.35
1 0 -23 5721.3756 5660.9752 180.0 1.30320 0.57
5 2 -16 389.1251 385.6539 134.9 1.30247 0.08
2 6 4 2223.3706 2164.3391 -34.9 1.30217 0.44
4 5 -7 553.6401 543.7121 99.8 1.30207 0.11
6 3 -4 1595.7076 1570.1925 -117.8 1.30196 0.32
4 4 10 566.6054 555.7624 -10.4 1.30123 0.11
6 0 8 52.6776 52.4063 0.0 1.30029 0.01
2 6 -6 225.0718 224.3953 11.3 1.30011 0.04
1 2 21 3472.1868 3445.4368 -145.8 1.30011 0.69
6 3 -1 3705.5721 3692.2991 -116.7 1.30007 0.74
2 3 -20 872.9679 864.7962 54.2 1.29995 0.17
5 4 4 1255.6190 1253.6562 -54.3 1.29990 0.25
5 3 9 515.4156 516.4262 176.1 1.29958 0.10
3 5 9 3644.8111 3704.9047 176.4 1.29953 0.72
4 1 -20 92.1103 91.1640 120.6 1.29872 0.02
4 3 -17 630.1796 625.4010 71.7 1.29846 0.12
6 1 -13 1264.3020 1262.1613 87.0 1.29791 0.25
6 3 -5 77.1350 78.1066 155.6 1.29761 0.02
6 2 -11 1205.0896 1210.6021 -122.0 1.29719 0.24
0 4 18 828.0829 825.3435 -60.6 1.29695 0.16
3 3 -19 7622.7270 7553.1615 -93.6 1.29641 1.51
2 5 12 169.5288 176.9696 -106.1 1.29607 0.03
4 2 -19 94.1190 93.1959 -122.7 1.29594 0.02
1 2 -22 1747.9407 1729.3815 3.2 1.29571 0.35
2 0 21 859.8427 857.1761 180.0 1.29559 0.08
6 3 0 730.8186 741.6149 -4.9 1.29449 0.14
3 0 -22 2361.5064 2331.9377 0.0 1.29392 0.23
3 2 18 2374.1791 2415.4704 -123.6 1.29367 0.47
5 4 -9 961.6918 975.9486 -22.5 1.29328 0.19
3 5 -12 2744.6614 2760.0267 107.9 1.29312 0.54
4 5 4 1496.5403 1541.2503 152.9 1.29294 0.29
1 1 22 372.1889 368.6721 -144.4 1.29228 0.07
5 1 13 2334.9691 2388.2628 140.2 1.29199 0.46
5 0 -18 2.5396 2.5110 180.0 1.29168 0.00
4 4 -14 223.5256 222.7483 0.8 1.29146 0.04
0 0 23 7716.4642 7617.1949 180.0 1.29130 0.76
3 1 19 2835.9582 2851.7200 4.2 1.29100 0.56
6 3 -6 785.2243 793.7607 -21.5 1.29086 0.15
2 5 -14 343.0130 342.3691 -140.4 1.29082 0.07
2 6 5 904.4281 908.2696 81.4 1.28882 0.18
4 5 -8 1866.0057 1862.9513 161.5 1.28812 0.36
2 4 16 4647.3554 4638.5978 -178.8 1.28799 0.91
5 3 -14 848.0455 838.8678 71.5 1.28794 0.17
0 6 9 2092.3750 2088.6407 179.0 1.28777 0.41
1 1 -23 3258.4673 3204.6935 123.1 1.28776 0.64
6 0 -14 844.8346 833.4351 180.0 1.28694 0.08
2 0 -23 583.1991 573.0532 180.0 1.28674 0.06
2 2 20 879.9997 868.5442 -146.4 1.28673 0.17
6 2 6 102.2244 101.2619 125.3 1.28669 0.02
6 3 1 4330.0662 4292.0214 -52.9 1.28657 0.84
2 6 -7 1328.6682 1318.7711 -117.5 1.28642 0.26
1 5 14 2706.6691 2680.0315 33.2 1.28589 0.53
1 6 8 334.0035 331.1939 -143.9 1.28556 0.06
0 2 22 476.8471 467.4503 -94.4 1.28512 0.09
6 1 8 892.9161 879.0937 2.7 1.28496 0.17
1 6 -9 504.8473 496.3853 -76.0 1.28388 0.10
4 0 17 1881.0027 1854.6585 180.0 1.28374 0.18
5 4 5 1117.9977 1097.4139 85.7 1.28331 0.22
1 5 -15 7808.3566 7619.5664 85.2 1.28302 1.51
5 2 12 1973.3813 1932.7187 47.3 1.28233 0.38
3 2 -21 1528.2073 1492.9971 -113.7 1.28199 0.30
6 3 -7 1160.7076 1130.2638 -58.7 1.28182 0.22
2 4 -18 63.9938 62.1783 -139.8 1.28125 0.01
2 1 21 2284.2099 2209.0535 -95.8 1.28042 0.44
0 5 15 301.8957 291.1926 106.5 1.28030 0.06
3 4 14 737.0361 717.2812 -90.4 1.28003 0.14
3 1 -22 82.8353 80.7786 58.4 1.27881 0.02
2 2 -22 282.6937 275.1891 -62.1 1.27845 0.05
4 5 5 7210.9698 6812.1215 50.2 1.27769 1.39
5 1 -18 3674.6047 3548.9262 -137.9 1.27665 0.71
6 3 2 527.7543 496.0293 -14.5 1.27642 0.10
0 1 23 4866.0424 4715.3667 34.0 1.27628 0.93
6 2 -12 323.1346 305.1492 111.8 1.27607 0.06
5 4 -10 120.8228 113.2474 162.0 1.27597 0.02
1 3 20 165.7390 157.7324 162.9 1.27505 0.03
2 6 6 1154.0070 1035.1367 153.9 1.27352 0.22
4 3 14 7952.1947 7035.2806 -71.3 1.27342 1.52
3 5 10 1093.6586 963.6104 10.4 1.27329 0.21
6 0 9 1.7716 1.6359 180.0 1.27312 0.00
4 5 -9 2210.1783 2013.4067 2.0 1.27227 0.42
6 1 -14 165.3409 155.7117 39.1 1.27207 0.03
2 1 -23 531.5663 517.3815 132.2 1.27188 0.10
4 4 11 2556.0967 2188.6629 -159.1 1.27147 0.49
5 3 10 3967.4370 3519.1255 150.5 1.27119 0.76
1 3 -21 2745.6327 2646.1260 -3.5 1.27110 0.52
3 4 -17 1274.8801 1215.1896 -113.5 1.27101 0.24
2 6 -8 5977.1002 5370.0308 162.0 1.27082 1.14
6 3 -8 2016.6116 1819.2710 49.5 1.27063 0.38
5 0 14 360.7240 315.9666 180.0 1.26930 0.03
4 1 17 684.6775 596.2113 -19.9 1.26898 0.13
4 0 -21 2547.2974 2478.7815 180.0 1.26898 0.24
5 2 -17 1776.0649 1705.0158 90.7 1.26828 0.34
4 2 16 683.4054 586.9102 139.3 1.26794 0.13
3 5 -13 61.8307 57.9676 159.2 1.26669 0.01
0 6 10 2058.9652 1881.7208 -54.2 1.26537 0.39
5 4 6 3594.4006 3299.5156 145.5 1.26503 0.68
6 2 7 905.2992 848.6797 -93.1 1.26491 0.17
1 6 9 1973.4361 1804.9311 106.2 1.26451 0.37
6 3 3 378.2904 356.3393 -172.4 1.26422 0.07
3 3 17 56.5231 52.3709 107.1 1.26418 0.01
2 5 13 1287.5114 1178.9104 -90.6 1.26417 0.24
1 4 18 822.5606 788.6674 45.4 1.26365 0.15
3 6 -1 1086.0840 1018.0130 -168.9 1.26346 0.20
7 0 -3 1311.6521 1252.0235 180.0 1.26322 0.12
3 6 -2 63.6807 60.0300 -97.8 1.26318 0.01
1 6 -10 123.3422 117.8492 76.1 1.26272 0.02
7 0 -4 4886.9535 4696.5732 0.0 1.26256 0.46
0 3 21 509.9403 499.7886 -139.4 1.26214 0.10
4 4 -15 3116.9905 3050.7525 -48.2 1.26160 0.58
7 0 -2 1.2609 1.2277 0.0 1.26160 0.00
3 6 0 2629.6412 2559.0910 -49.7 1.26146 0.49
4 3 -18 350.4070 344.9027 -32.5 1.26125 0.07
2 3 19 703.3616 688.5784 -175.7 1.26120 0.13
4 5 6 1276.7720 1263.3924 120.1 1.26069 0.24
3 6 -3 282.5705 279.1584 -132.2 1.26062 0.05
1 4 -19 1619.4755 1600.7576 -140.7 1.26017 0.30
7 0 -5 6984.0625 6967.6422 180.0 1.25963 0.65
6 0 -15 896.1659 889.6202 0.0 1.25946 0.08
5 3 -15 4356.6086 4328.0650 144.2 1.25936 0.81
2 5 -15 2161.8742 2157.8085 -92.3 1.25892 0.40
6 1 9 2214.1161 2229.0998 21.4 1.25872 0.41
7 0 -1 326.8306 331.5153 0.0 1.25772 0.03
6 3 -9 1776.0261 1818.5769 142.0 1.25747 0.33
3 6 1 503.8887 525.8510 -152.9 1.25722 0.09
5 4 -11 4580.5068 4678.2708 -35.6 1.25707 0.85
3 0 20 272.6916 278.8050 0.0 1.25677 0.03
2 6 7 3173.5960 3378.5129 0.5 1.25650 0.59
3 6 -4 1106.1312 1165.0821 -164.2 1.25583 0.21
5 1 14 174.5360 186.3751 -60.9 1.25502 0.03
4 5 -10 3514.3116 3670.8949 -129.5 1.25474 0.65
4 1 -21 683.6808 685.4236 87.3 1.25471 0.13
7 0 -6 4128.1335 4328.9770 180.0 1.25448 0.38
4 2 -20 1098.9490 1105.1060 -59.4 1.25444 0.20
3 3 -20 1624.0643 1638.3275 -78.4 1.25383 0.30
5 0 -19 1151.7390 1162.0433 180.0 1.25382 0.11
2 3 -21 2793.9632 2816.9920 145.0 1.25376 0.52
6 2 -13 4868.8922 5037.8888 163.3 1.25371 0.90
2 6 -9 5665.5608 5995.5936 72.9 1.25354 1.05
0 4 19 2430.0648 2490.4602 -130.9 1.25348 0.45
1 0 23 1259.9117 1277.5499 180.0 1.25327 0.12
7 0 0 8.8960 9.3651 180.0 1.25165 0.00
1 5 15 17.7857 18.9689 138.7 1.25128 0.00
3 6 2 82.3995 89.1775 86.7 1.25079 0.02
6 3 4 434.8094 464.1585 139.6 1.25013 0.08
7 1 -3 828.4509 886.5084 -73.8 1.24915 0.15
1 0 -24 2733.0714 2758.9428 0.0 1.24897 0.25
3 6 -5 484.8199 527.4415 4.8 1.24887 0.09
1 2 22 897.6269 924.5236 9.3 1.24863 0.17
7 1 -4 1622.8507 1744.4713 90.5 1.24851 0.30
1 5 -16 1945.0911 2046.2682 74.2 1.24845 0.36
5 2 13 303.4469 333.4312 32.6 1.24837 0.06
2 4 17 385.9861 418.0954 25.6 1.24776 0.07
7 1 -2 319.7672 343.2748 -128.0 1.24758 0.06
3 2 19 1583.2252 1711.2560 -111.1 1.24748 0.29
7 0 -7 37.2459 40.3700 0.0 1.24718 0.00
3 5 11 1360.6383 1562.7429 116.6 1.24637 0.25
7 1 -5 880.2882 956.7927 -124.1 1.24568 0.16
6 1 -15 700.1964 731.2170 -46.9 1.24551 0.13
6 0 10 3469.3098 3756.7811 0.0 1.24539 0.32
5 4 7 1196.5860 1328.5622 -59.0 1.24532 0.22
3 0 -23 673.7012 679.4222 0.0 1.24497 0.06
0 5 16 800.5485 854.1224 -167.7 1.24495 0.15
1 2 -23 1372.5956 1392.6675 61.2 1.24455 0.25
3 4 15 3029.3930 3505.4751 -101.9 1.24387 0.55
7 1 -1 2116.4129 2274.7261 159.1 1.24383 0.39
2 0 22 907.6921 944.4821 0.0 1.24363 0.08
7 0 1 1814.5232 1937.4246 180.0 1.24348 0.17
3 1 20 1069.8104 1147.2497 -99.7 1.24291 0.20
6 3 -10 1104.9957 1193.4514 -86.9 1.24253 0.20
5 3 11 3759.4522 4220.2102 28.1 1.24240 0.68
1 6 10 604.6680 679.8171 -56.6 1.24228 0.11
3 6 3 1879.6962 2113.6504 -145.4 1.24227 0.34
4 5 7 4794.2712 5457.5949 113.3 1.24217 0.87
6 2 8 107.8427 116.0891 65.8 1.24202 0.02
0 6 11 2232.8394 2450.4359 -15.3 1.24192 0.41
4 4 12 360.8389 425.0977 102.2 1.24149 0.07
2 4 -19 1095.0808 1121.6822 -115.2 1.24128 0.20
7 1 -6 931.0340 999.5164 -106.7 1.24069 0.17
1 6 -11 649.1511 696.3331 39.8 1.24041 0.12
5 1 -19 2312.0986 2345.1489 177.2 1.24006 0.42
3 6 -6 355.4493 383.5422 98.6 1.23986 0.06
4 0 18 1187.1481 1288.8021 0.0 1.23974 0.11
3 5 -14 3669.7423 3816.1281 -0.5 1.23964 0.67
1 1 23 3078.9294 3131.0221 97.6 1.23952 0.56
2 6 8 25.1225 26.7279 -60.4 1.23798 0.00
7 1 0 212.8023 220.3545 127.7 1.23796 0.04
2 2 21 1336.0434 1368.6827 -9.5 1.23793 0.24
7 0 -8 1130.9034 1178.1205 180.0 1.23786 0.10
0 0 24 470.5349 472.8619 0.0 1.23750 0.04
5 4 -12 1280.0093 1310.3397 50.6 1.23684 0.23
4 3 15 490.3134 509.1886 75.4 1.23682 0.09
3 2 -22 2000.3915 2002.8255 97.7 1.23647 0.36
4 5 -11 1355.4079 1376.0865 -78.5 1.23577 0.24
2 0 -24 288.3087 287.6183 0.0 1.23544 0.03
1 1 -24 98.7281 98.5803 88.2 1.23536 0.02
3 4 -18 1485.7094 1489.4942 -114.1 1.23507 0.27
2 6 -10 8.4981 8.5427 -136.8 1.23480 0.00
5 2 -18 204.4221 204.3130 -64.5 1.23451 0.04
6 3 5 34.7462 34.7718 -105.9 1.23437 0.01
0 2 23 1358.0226 1354.5745 163.0 1.23418 0.24
7 1 -7 1157.2511 1148.4912 -111.6 1.23363 0.21
7 0 2 19.5296 19.3876 180.0 1.23334 0.00
2 5 14 2129.6201 2066.2459 -149.0 1.23239 0.38
5 0 15 74.3183 71.8578 180.0 1.23207 0.01
6 1 10 132.2226 129.1974 -167.4 1.23190 0.02
3 6 4 1578.2520 1520.7013 -102.1 1.23181 0.28
4 4 -16 194.7361 192.0192 -27.1 1.23160 0.03
6 0 -16 24.6326 24.3000 180.0 1.23154 0.00
3 1 -23 1396.9485 1383.6698 -132.2 1.23149 0.25
5 3 -16 45.2277 44.3917 -155.6 1.23048 0.01
6 2 -14 3987.3062 3894.2542 -114.2 1.23037 0.71
2 2 -23 1580.4748 1560.9694 -24.7 1.23020 0.28
2 1 22 408.9486 400.3593 102.3 1.23019 0.07
7 1 1 210.7576 204.1237 -164.6 1.23005 0.04
3 6 -7 803.3801 761.4701 -82.2 1.22894 0.14
1 3 21 1302.0184 1267.4092 107.3 1.22848 0.23
4 2 17 1749.1652 1620.6687 -114.1 1.22758 0.31
2 5 -16 1663.5349 1604.7796 -131.0 1.22718 0.30
7 0 -9 210.7599 199.1097 180.0 1.22664 0.02
4 1 18 59.7316 55.4454 41.0 1.22643 0.01
6 3 -11 1882.9713 1783.5995 -103.6 1.22602 0.33
4 0 -22 532.4982 522.1948 0.0 1.22574 0.05
4 3 -19 646.2882 628.9349 -83.4 1.22497 0.11
1 3 -22 273.8153 266.8769 -112.1 1.22477 0.05
7 1 -8 2149.2394 2015.4946 127.3 1.22461 0.38
5 4 8 1965.8002 1817.9144 155.9 1.22442 0.35
0 1 24 1428.6624 1394.4863 -89.7 1.22426 0.25
3 3 18 1649.7870 1532.2239 65.8 1.22305 0.29
1 4 19 1079.4099 1028.9797 -46.0 1.22239 0.19
4 5 8 577.8898 526.4892 28.2 1.22237 0.10
2 1 -24 9886.4034 9670.2491 71.3 1.22227 1.75
7 0 3 6318.8231 5996.5317 180.0 1.22136 0.56
7 1 2 361.6864 343.4530 -158.7 1.22023 0.06
3 6 5 4481.4849 4150.7640 -33.7 1.21954 0.79
1 6 11 3398.5836 3171.5102 -96.8 1.21913 0.60
1 4 -20 1264.9748 1222.3829 103.2 1.21907 0.22
3 5 12 1101.4839 1006.8657 18.2 1.21904 0.19
5 1 15 1306.0882 1216.3303 130.7 1.21900 0.23
6 1 -16 475.8121 458.6009 -154.8 1.21849 0.08
6 2 9 3859.2497 3665.0095 -76.8 1.21828 0.68
2 6 9 2360.3793 2205.0551 -6.8 1.21821 0.41
0 6 12 1683.4317 1598.7841 -114.7 1.21768 0.30
5 5 -2 2944.3161 2795.8604 93.5 1.21735 0.52
6 0 11 2158.1807 2059.0350 0.0 1.21735 0.19
1 5 16 196.1286 187.2942 -77.7 1.21727 0.03
1 6 -12 170.0194 162.3722 102.0 1.21719 0.03
2 3 20 3504.2688 3363.3158 96.8 1.21718 0.61
6 3 6 21.1558 20.2116 166.4 1.21714 0.00
5 0 -20 495.1786 481.4678 0.0 1.21705 0.04
5 5 -3 610.8600 582.0599 52.2 1.21693 0.11
3 6 -8 1318.1567 1264.2966 14.0 1.21625 0.23
0 3 22 3424.1444 3320.4914 -179.7 1.21582 0.60
5 5 -1 566.8146 545.6582 114.5 1.21573 0.10
4 5 -12 1613.3465 1555.4078 -71.5 1.21560 0.28
5 4 -13 261.6597 252.4769 108.5 1.21551 0.05
5 2 14 532.7074 517.5855 89.9 1.21493 0.09
2 6 -11 218.1189 211.0492 63.9 1.21485 0.04
4 2 -21 1249.4862 1216.4444 108.4 1.21465 0.22
1 5 -17 1898.3687 1837.2752 6.4 1.21450 0.33
5 5 -4 758.2942 737.6685 -92.1 1.21447 0.13
7 1 -9 3206.7616 3120.1333 -169.8 1.21374 0.56
7 0 -10 142.0687 138.1421 180.0 1.21369 0.01
5 3 12 1084.6656 1069.5143 16.0 1.21346 0.19
3 3 -21 388.8718 378.4303 -136.1 1.21317 0.07
4 1 -22 1702.7874 1660.3950 -130.8 1.21287 0.30
3 5 -15 385.8458 374.8898 -165.7 1.21224 0.07
5 5 0 154.9486 152.8449 106.0 1.21209 0.03
0 4 20 199.8324 194.0495 46.4 1.21209 0.03
4 4 13 5812.6286 5995.8420 112.8 1.21152 1.01
0 5 17 2379.0216 2317.6182 67.9 1.21035 0.41
3 0 21 121.1212 118.1426 0.0 1.21025 0.01
2 3 -22 122.6611 119.4759 -30.8 1.21016 0.02
5 5 -5 2780.7113 2745.7053 78.4 1.21002 0.48
7 2 -3 445.8661 436.4683 36.7 1.20960 0.08
2 4 18 2427.8058 2374.5831 118.6 1.20908 0.42
7 2 -4 3187.7653 3119.7844 45.4 1.20902 0.55
7 1 3 2898.8474 2823.9416 36.3 1.20863 0.50
3 4 16 3408.8364 3371.1300 141.6 1.20861 0.59
7 2 -2 1022.0112 997.0042 -178.0 1.20817 0.18
6 3 -12 891.9922 868.6318 -65.1 1.20814 0.15
7 0 4 0.6218 0.6048 180.0 1.20773 0.00
5 5 1 2036.2558 1980.3006 158.8 1.20649 0.35
7 2 -5 3258.7832 3164.2962 132.0 1.20644 0.56
6 2 -15 264.8051 256.8392 -58.3 1.20629 0.05
6 4 -3 1976.5759 1916.0231 53.0 1.20593 0.34
3 6 6 180.8167 175.3217 19.6 1.20565 0.03
6 4 -2 803.4196 776.8847 88.6 1.20542 0.14
7 2 -1 451.2098 435.2949 109.7 1.20476 0.08
6 1 11 219.1765 211.2895 -75.1 1.20474 0.04
5 1 -20 5019.8652 4891.7362 -125.4 1.20445 0.86
6 4 -4 351.6229 338.2714 -7.5 1.20444 0.06
3 2 20 2113.5003 2032.0437 -3.3 1.20393 0.36
5 5 -6 2677.8082 2562.8736 69.8 1.20363 0.46
6 0 -17 414.2123 401.8147 0.0 1.20343 0.04
1 0 24 41.8126 40.6834 180.0 1.20300 0.00
6 4 -1 337.1443 321.7731 42.2 1.20295 0.06
2 4 -20 2324.0290 2258.7442 92.0 1.20285 0.40
5 4 9 1262.5691 1196.6894 112.3 1.20255 0.22
3 6 -9 760.4587 722.4921 -83.3 1.20198 0.13
7 2 -6 1276.6202 1213.3698 47.4 1.20191 0.22
4 4 -17 855.1000 828.1674 110.4 1.20167 0.15
5 3 -17 4385.2734 4250.5910 70.7 1.20153 0.75
4 5 9 896.7905 834.9511 73.6 1.20152 0.15
5 2 -19 594.2245 578.5894 -10.3 1.20133 0.10
4 3 16 2648.3394 2450.8263 -10.3 1.20123 0.45
7 1 -10 1160.6944 1103.7760 -47.8 1.20119 0.20
6 4 -5 2803.6448 2641.0767 29.8 1.20100 0.48
2 5 15 3743.8755 3500.2956 -53.3 1.20092 0.64
1 2 23 1542.3026 1498.3130 -150.4 1.20085 0.26
3 4 -19 595.8032 579.3729 74.9 1.20004 0.10
7 2 0 393.7297 374.3112 10.5 1.19942 0.07
3 0 -24 739.3787 725.9317 0.0 1.19922 0.06
7 0 -11 1506.1489 1431.5529 180.0 1.19918 0.13
1 0 -25 301.0467 295.3541 0.0 1.19903 0.03
5 5 2 185.1154 172.5279 70.3 1.19901 0.03
6 3 7 421.9525 398.4363 -98.2 1.19866 0.07
6 4 0 96.3323 90.5635 94.8 1.19852 0.02
4 0 19 608.4277 566.9121 0.0 1.19802 0.05
0 7 1 2256.0456 2102.3299 36.5 1.19788 0.38
3 1 21 991.1234 946.8208 102.4 1.19786 0.17
2 6 10 1088.1169 992.5288 142.3 1.19741 0.18
1 2 -24 1258.5410 1236.1740 57.6 1.19706 0.21
5 0 16 1079.3557 1006.1126 180.0 1.19599 0.09
2 5 -17 271.1587 263.7530 -140.1 1.19578 0.05
6 4 -6 2307.7318 2186.5638 71.4 1.19564 0.39
2 0 23 793.9830 775.1054 180.0 1.19551 0.07
7 2 -7 710.2604 677.0231 -153.5 1.19549 0.12
7 1 4 1003.8637 968.6932 -6.8 1.19542 0.17
5 5 -7 320.5805 304.1561 159.4 1.19540 0.05
1 6 12 528.2553 498.8632 38.2 1.19528 0.09
0 7 2 441.9019 419.6640 89.5 1.19497 0.07
4 5 -13 85.9168 83.4077 -27.0 1.19445 0.01
6 2 10 1644.4712 1588.4794 -19.7 1.19391 0.28
2 6 -12 955.6345 926.3162 48.1 1.19389 0.16
3 2 -23 2649.8561 2621.7897 87.7 1.19354 0.45
5 4 -14 334.4223 327.9242 -11.0 1.19332 0.06
1 6 -13 3013.8620 2934.4668 25.3 1.19329 0.51
0 6 13 1834.3583 1787.0347 80.6 1.19287 0.31
7 0 5 409.3896 402.4529 180.0 1.19262 0.03
2 2 22 439.0016 433.9206 110.4 1.19236 0.07
7 2 1 1908.8835 1879.2991 168.7 1.19223 0.32
6 4 1 352.1478 345.2782 -90.1 1.19223 0.06
3 5 13 4849.8689 4737.8503 -130.5 1.19150 0.82
6 1 -17 814.1421 810.6656 -4.5 1.19124 0.14
1 1 24 1089.4429 1086.4391 166.7 1.19082 0.18
3 6 7 134.6065 133.9441 -152.0 1.19030 0.02
0 7 3 1013.1202 1015.7860 -3.2 1.19016 0.17
5 5 3 669.8504 675.8428 77.9 1.18975 0.11
4 3 -20 2587.7787 2590.3212 140.4 1.18974 0.43
6 0 12 2080.5183 2117.7685 180.0 1.18920 0.17
6 3 -13 484.2376 491.5776 -9.0 1.18912 0.08
4 2 18 502.0644 512.7700 70.0 1.18893 0.08
6 4 -7 9.7555 10.0616 25.0 1.18844 0.00
0 0 25 4222.1100 4241.5102 180.0 1.18800 0.35
2 0 -25 2707.5564 2711.3440 180.0 1.18792 0.23
1 7 0 1314.5906 1375.7324 143.3 1.18779 0.22
1 7 -1 1115.7676 1169.5456 150.2 1.18771 0.19
7 2 -8 1106.5655 1162.7151 159.0 1.18727 0.18
3 1 -24 1108.7556 1112.5553 -142.4 1.18716 0.19
7 1 -11 2212.5015 2313.6891 -165.6 1.18712 0.37
1 1 -25 227.6402 228.8444 90.5 1.18698 0.04
0 2 24 276.2630 279.1410 39.5 1.18695 0.05
3 6 -10 1948.3581 2080.8658 73.2 1.18630 0.32
4 1 19 194.9564 213.4878 20.8 1.18599 0.03
1 7 1 663.7713 727.0717 29.0 1.18597 0.11
1 7 -2 584.7283 643.3538 178.8 1.18574 0.10
5 5 -8 1343.6933 1473.2841 -98.4 1.18545 0.22
2 2 -24 119.1497 120.3443 138.6 1.18514 0.02
1 3 22 1887.4491 1954.2473 -14.8 1.18478 0.31
4 0 -23 4921.0117 4969.0579 0.0 1.18475 0.41
3 5 -16 64.3117 67.3492 119.2 1.18468 0.01
5 3 13 1459.9332 1722.0570 -92.3 1.18456 0.24
6 4 2 915.9772 1020.4615 -140.1 1.18414 0.15
5 1 16 3148.6468 3760.4369 58.9 1.18403 0.52
1 5 17 3087.8631 3376.1763 99.6 1.18401 0.51
3 3 19 1109.5385 1249.6452 -119.9 1.18380 0.18
2 1 23 1143.8146 1195.5708 46.9 1.18356 0.19
0 7 4 1049.0733 1218.7075 160.3 1.18353 0.17
7 0 -12 1829.3269 1991.9843 0.0 1.18330 0.15
7 2 2 2001.7082 2186.8333 85.8 1.18328 0.33
1 4 20 2553.6834 2717.2028 95.5 1.18305 0.42
1 7 2 208.5504 247.0490 -178.0 1.18228 0.03
5 2 15 329.9815 412.9594 114.2 1.18216 0.05
4 6 -2 1558.7353 1856.3154 153.4 1.18195 0.26
1 7 -3 580.3278 684.4519 -18.9 1.18190 0.10
_reflns_number_total             1550
_reflns_limit_h_min              0
_reflns_limit_h_max              7
_reflns_limit_k_min              0
_reflns_limit_k_max              7
_reflns_limit_l_min              -25
_reflns_limit_l_max              25
_reflns_d_resolution_low         29.700
_reflns_d_resolution_high        1.182

# POWDER DATA TABLE
_pd_meas_2theta_range_min        0.00530
_pd_meas_2theta_range_max        35.60785
_pd_meas_2theta_range_inc        0.01061
_pd_meas_number_of_points        3358

loop_
_pd_meas_intensity_total
_pd_calc_intensity_total
_pd_proc_intensity_bkg_calc
_pd_proc_ls_weight
0 0 0 0
0 0 0 0
0 0 0 0
0 0 0 0
0 0 0 0
0 0 0 0
0 0 0 0
0 0 0 0
0 0 0 0
0 0 0 0
0 0 0 0
0 0 0 0
0 0 0 0
0 0 0 0
0 0 0 0
0 0 0 0
0 0 0 0
0 0 0 0
0 0 0 0
0 0 0 0
0.17527013 0 0 0
0.1534675 0 0 0
0.13170318 0 0 0
0.13814754 0 0 0
0.14962929 0 0 0
0.17527192 0 0 0
0.13173326 0 0 0
0.10061973 0 0 0
0.06562112 0 0 0
0.41830068 0 0 0
0.67661114 0 0 0
0.90719386 0 0 0
1.14963715 0 0 0
1.31385297 0 0 0
1.574176 0 0 0
1.8852109 0 0 0
2.38664289 0 0 0
2.75645053 0 0 0
2.89220344 0 0 0
2.9464942 0 0 0
2.9305428 0 0 0
2.99467753 0 0 0
3.07515706 0 0 0
3.27597792 0 0 0
3.28836864 0 0 0
3.34993066 0 0 0
3.26135044 0 0 0
3.38492569 0 0 0
3.35332069 0 0 0
3.43480211 0 0 0
3.41471309 0 0 0
3.55302569 0 0 0
3.56748905 0 0 0
3.60267529 0 0 0
3.5561034 0 0 0
3.61777404 0 0 0
3.70326126 0 0 0
3.82670591 0 0 0
3.88414641 0 0 0
3.97477062 0 0 0
4.06773464 0 0 0
4.23468423 0 0 0
4.46990011 0 0 0
4.85376831 0 0 0
5.23870482 0 0 0
5.81903484 0 0 0
6.46324896 0 0 0
7.36295214 0 0 0
8.45196828 0 0 0
9.5733869 0 0 0
10.83010145 0 0 0
11.83379683 0 0 0
12.88568784 0 0 0
13.68166616 0 0 0
14.61500367 0 0 0
15.31821894 0 0 0
16.12266543 0 0 0
16.62132138 0 0 0
17.21545712 0 0 0
17.48226388 0 0 0
17.89913631 0 0 0
18.13010254 0 0 0
18.41930711 0 0 0
18.56652853 0 0 0
18.70826624 0 0 0
18.77743071 0 0 0
18.85446311 0 0 0
18.92628435 0 0 0
18.87219041 0 0 0
18.76154547 0 0 0
18.61250062 0 0 0
18.47042168 0 0 0
18.35671842 0 0 0
18.25259814 0 0 0
18.18284189 16.50331266 16.29327216 4.14243
18.0745106 16.34045847 16.11800074 4.21403
17.8912623 16.18112395 15.94492003 4.28508
17.66947748 16.02545527 15.77400744 4.39322
17.49089902 15.87368482 15.60524062 4.45976
17.27113439 15.72608164 15.43859736 4.57909
17.17002662 15.58297852 15.27405568 4.62151
17.03074507 15.44479462 15.11159377 4.72948
16.94325881 15.31206134 14.95119003 4.76909
16.74874884 15.18547661 14.79282302 4.88988
16.6698752 15.06588273 14.63647151 4.93398
16.41035575 14.95445895 14.48211446 5.07633
16.25737188 14.8528338 14.32973099 5.1509
16.12583346 14.76346496 14.17930041 5.25155
16.14405017 14.69060047 14.03080222 5.27754
16.05406399 14.64225331 13.88421611 5.35904
15.94830622 14.6335015 13.73952192 5.43333
15.92898923 14.68944143 13.59669968 5.48583
15.94318188 14.8454994 13.4557296 5.52666
15.97559392 15.14221881 13.31659208 5.55373
15.98815267 15.60840981 13.17926765 5.60155
16.16562722 16.25029349 13.04373705 5.57142
16.3792359 17.09969431 12.90998119 5.55683
16.74893855 18.16446911 12.77798112 5.45802
17.17830037 19.40745045 12.64771808 5.38333
17.83464739 20.92629711 12.51917348 5.20055
18.67086744 22.73642649 12.39232889 5.03211
19.88156114 24.93050799 12.26716604 4.73787
21.34358536 27.71875742 12.14366683 4.46541
23.75175576 31.2538521 12.02181332 4.02707
27.39777905 35.83949802 11.90158773 3.52965
32.66950194 41.39895987 11.78297243 2.97364
39.1364885 47.27385906 11.66594997 2.50644
46.72845021 51.67894778 11.55050304 2.11011
52.938987 51.95914351 11.4366145 1.8785
56.74114853 46.31880564 11.32426735 1.76337
55.65958963 36.86494646 11.21344474 1.81106
49.32294646 27.72394181 11.10413 2.0582
40.33790868 21.03106644 10.99630659 2.53244
30.92598752 16.91479411 10.88995812 3.32977
24.04153456 14.64267845 10.78506835 4.30546
19.41306284 13.40930798 10.6816212 5.37958
16.5302875 12.67638967 10.57960072 6.34325
14.54631357 12.17483793 10.47899112 7.28069
13.24991768 11.79134272 10.37977675 8.01316
12.2289339 11.47903743 10.28194209 8.77935
11.50997165 11.2153988 10.18547179 9.34906
10.93591379 10.98724449 10.09035062 9.94296
10.49719579 10.78585953 9.99656349 10.38998
10.10097493 10.60515579 9.90409546 10.90147
9.81196759 10.44075556 9.81293173 11.26797
9.54435601 10.2894437 9.72305761 11.68407
9.34451759 10.14881552 9.63445859 11.98769
9.1446179 10.0170429 9.54712026 12.34347
8.99881813 9.89271556 9.46102835 12.60993
8.82625568 9.77473076 9.37616873 12.94192
8.64794263 9.66242367 9.29252741 13.29081
8.50966005 9.55471379 9.21009051 13.58329
8.38540516 9.45287125 9.1288443 13.88088
8.25291035 9.35308119 9.04877515 14.16912
8.13160847 9.25665252 8.96986959 14.49446
8.06963586 9.16326955 8.89211427 14.65918
8.0371223 9.07266619 8.81549595 14.8461
8.00509784 8.98461836 8.74000152 14.94583
7.88303519 8.89910637 8.66561801 15.32252
7.76597005 8.81562963 8.59233255 15.58936
7.63458482 8.73420921 8.52013241 16.00395
7.58271605 8.65472724 8.44900497 16.15464
7.49113094 8.57707718 8.37893774 16.49094
7.45133021 8.50116739 8.30991833 16.64005
7.37815973 8.42691135 8.24193449 16.93659
7.38040972 8.35423779 8.17497407 16.99703
7.33063529 8.28308132 8.10902506 17.23142
7.33237077 8.21338341 8.04407554 17.3079
7.30028987 8.14509135 7.98011371 17.48952
7.22882013 8.07815745 7.91712789 17.75753
7.14869619 8.01253843 7.85510651 18.05066
7.12595184 7.94819482 7.79403812 18.21909
7.12212453 7.88509047 7.73391137 18.30759
7.08180501 7.82319219 7.67471501 18.53934
7.02854065 7.76246937 7.61643793 18.74454
6.95485369 7.70289372 7.5590691 19.08835
6.90155746 7.64443904 7.50259761 19.28468
6.88755014 7.58708078 7.44701265 19.48892
6.88905814 7.53079632 7.39230353 19.52301
6.83683493 7.47556436 7.33845964 19.83984
6.79729107 7.42136501 7.2854705 20.00169
6.74400192 7.36817985 7.23332572 20.31382
6.73244013 7.31599077 7.18201501 20.4149
6.71265646 7.26478157 7.13152818 20.62019
6.71432017 7.21469642 7.08185516 20.6855
6.6939635 7.1654021 7.03298596 20.8812
6.65921405 7.1170436 6.98491069 21.0762
6.63816263 7.06963827 6.93761957 21.26194
6.63990995 7.02312518 6.8911029 21.35748
6.62731703 6.9775056 6.84535111 21.50171
6.58174207 6.9328719 6.80035467 21.76841
6.54285413 6.88902885 6.75610421 21.98632
6.53546539 6.84605533 6.7125904 22.14708
6.55625691 6.80393059 6.66980404 22.14858
6.5358414 6.76265951 6.627736 22.36999
6.45777145 6.72223502 6.58637725 22.69664
6.402234 6.68265072 6.54571886 23.06501
6.38417404 6.64390106 6.50575198 23.1743
6.39542893 6.60598126 6.46646785 23.3163
6.41584881 6.56888736 6.4278578 23.28686
6.39854394 6.53261623 6.38991325 23.51758
6.39255431 6.49716571 6.35262571 23.59994
6.35455257 6.46253462 6.31598677 23.90531
6.34281195 6.42879331 6.27998812 24.02234
6.29388089 6.39580205 6.24462152 24.35087
6.30361924 6.3636334 6.20987881 24.39947
6.26794001 6.33287979 6.17575194 24.66812
6.25463539 6.30240951 6.14223291 24.82503
6.2392162 6.27273871 6.10931384 24.99946
6.24339266 6.24407592 6.0769869 25.10375
6.22023845 6.21611351 6.04524436 25.29468
6.21842455 6.18901893 6.01407855 25.4401
6.24861721 6.16283044 5.98348191 25.39765
6.24374021 6.13754387 5.95344693 25.57183
6.2208414 6.11316776 5.9239662 25.72845
6.16837392 6.08974698 5.89503238 26.12318
6.15622421 6.06730784 5.8666382 26.21821
6.12828214 6.04588474 5.83877647 26.53464
6.13434568 6.02552026 5.81144009 26.54981
6.12315881 6.00626824 5.78462202 26.77874
6.14161089 5.98817035 5.75831529 26.75672
6.13909732 5.97129741 5.73251303 26.93769
6.14545332 5.95572399 5.70720841 26.98491
6.13241306 5.94153708 5.6823947 27.19419
6.16696127 5.92885494 5.65806522 27.12921
6.18050263 5.91776362 5.63421339 27.20232
6.16197562 5.9084198 5.61083266 27.38367
6.11740645 5.90098864 5.58791659 27.70426
6.10294713 5.89566596 5.56545879 27.88843
6.13510762 5.89268451 5.54345294 27.84638
6.19543341 5.89232265 5.52189279 27.70969
6.19883257 5.89491474 5.50077216 27.77956
6.19617121 5.90086516 5.48008494 27.94309
6.22295635 5.91066586 5.45982508 27.89128
6.26815766 5.92491977 5.4399866 27.856
6.3112731 5.94437147 5.42056358 27.71505
6.32376265 5.96994852 5.40155017 27.84441
6.38280362 6.00281883 5.38294059 27.62806
6.43039749 6.04447245 5.36472911 27.60148
6.48133211 6.09740934 5.34691007 27.4338
6.5036592 6.16308334 5.32947789 27.49965
6.58664376 6.24565957 5.31242702 27.22445
6.68826357 6.35014055 5.29575199 26.95503
6.81664842 6.48411285 5.27944739 26.52084
6.9525499 6.6589603 5.26350788 26.12644
7.1395023 6.89177476 5.24792815 25.52672
7.36925023 7.20758105 5.23270298 24.83403
7.72251886 7.64158229 5.21782719 23.7865
8.23163265 8.24006768 5.20329568 22.39628
8.96352669 9.05957927 5.18910338 20.65735
9.91976701 10.15781429 5.1752453 18.72261
11.27662464 11.56893328 5.1617165 16.55027
12.9842234 13.25512909 5.14851209 14.40894
15.27980289 15.08471908 5.13562723 12.31013
17.78096079 16.91001493 5.12305717 10.5985
20.08140729 18.61935642 5.11079718 9.44014
21.65180821 19.921016 5.09884258 8.76778
21.61273005 20.21840228 5.08718879 8.83822
20.06375612 19.12740276 5.07583122 9.53469
17.27973727 17.01543727 5.06476539 11.13369
14.28085953 14.61885832 5.05398684 13.49834
11.80936574 12.44498228 5.04349117 16.41198
10.04049319 10.68089589 5.03327402 19.34992
8.86916497 9.33552198 5.02333112 22.00701
8.07157887 8.34772508 5.01365819 24.2516
7.51632447 7.63736243 5.00425106 26.15031
7.12725341 7.12831629 4.99510557 27.67102
6.8520053 6.75862048 4.98621762 28.88441
6.64448235 6.48298987 4.97758317 29.89854
6.49192793 6.27085665 4.96919821 30.69556
6.36422071 6.10258746 4.96105879 31.44611
6.24433039 5.9657741 4.95316101 32.13117
6.15740901 5.85242144 4.945501 32.74187
6.08312443 5.7571483 4.93807496 33.20694
6.03560012 5.67616109 4.93087911 33.64716
6.00496731 5.60668545 4.92390974 33.86545
5.96837591 5.54658323 4.91716317 34.27363
5.94013012 5.49422233 4.91063577 34.47928
5.91959182 5.44836328 4.90432396 34.79055
5.88941938 5.4078763 4.89822418 35.02488
5.83804275 5.37201681 4.89233295 35.51266
5.8186717 5.34007867 4.88664681 35.71179
5.79314018 5.31150657 4.88116234 36.03346
5.77887829 5.28587039 4.87587618 36.21176
5.75725925 5.26279794 4.87078499 36.49596
5.72986968 5.24197876 4.86588548 36.77869
5.6960984 5.22315236 4.86117442 37.12883
5.71333089 5.20609889 4.8566486 37.14252
5.7035531 5.19063184 4.85230485 37.31894
5.70468645 5.17659226 4.84814004 37.45256
5.6912462 5.16386931 4.84415109 37.63812
5.7124817 5.15230005 4.84033496 37.65908
5.69608841 5.14179961 4.83668863 37.8466
5.66476794 5.13228507 4.83320914 38.23653
5.63914109 5.12368195 4.82989356 38.47113
5.63349579 5.11596549 4.82673899 38.71074
5.65861524 5.10899118 4.82374258 38.58495
5.68553998 5.10275268 4.8209015 38.61185
5.68006445 5.09721129 4.81821298 38.69764
5.6385942 5.09231747 4.81567427 39.17706
5.61492824 5.08804292 4.81328266 39.40807
5.60282837 5.08435794 4.81103547 39.68161
5.63575579 5.08123679 4.80893007 39.53325
5.63972004 5.07877343 4.80696384 39.66608
5.63966702 5.07672281 4.80513422 39.7667
5.60409685 5.07517024 4.80343867 40.16327
5.60379876 5.0741084 4.80187469 40.28406
5.61530738 5.07353608 4.80043981 40.32789
5.62230406 5.07342164 4.79913159 40.41334
5.62264561 5.07376909 4.79794764 40.51753
5.59292756 5.07456987 4.79688557 40.88512
5.57297182 5.07582113 4.79594306 41.12326
5.56373022 5.07751926 4.79511778 41.36457
5.57250058 5.07966346 4.79440748 41.37292
5.58923038 5.08225416 4.7938099 41.44046
5.57601313 5.08529338 4.79332283 41.59172
5.59138752 5.08878438 4.79294409 41.68915
5.58597474 5.09285055 4.79267152 41.77444
5.58575123 5.09726286 4.79250301 41.98398
5.59174135 5.10214717 4.79243645 41.99465
5.59413639 5.10751605 4.79246979 42.16749
5.60567672 5.11337617 4.79260099 42.16066
5.59266679 5.11974369 4.79282804 42.43335
5.61916535 5.12669801 4.79314897 42.32409
5.60987962 5.13413178 4.79356183 42.54869
5.6198607 5.14212633 4.79406468 42.58105
5.59893673 5.15070076 4.79465565 42.87804
5.59574946 5.1598853 4.79533286 43.02801
5.59983204 5.16970246 4.79609447 43.11735
5.61836828 5.18018877 4.79693867 43.11746
5.61793737 5.19137139 4.79786367 43.2218
5.61345156 5.2032921 4.7988677 43.4144
5.61000283 5.21599229 4.79994904 43.52516
5.6033046 5.22951813 4.80110597 43.75732
5.62966518 5.24392171 4.80233682 43.61707
5.63945492 5.25925809 4.80363991 43.7392
5.64223423 5.27571771 4.80501361 43.7624
5.64332858 5.29323569 4.80645632 43.97226
5.65096822 5.31177891 4.80796644 43.95561
5.64478789 5.33155162 4.80954242 44.20586
5.63672159 5.3526495 4.81118271 44.32771
5.62229351 5.37523241 4.8128858 44.63042
5.65457414 5.39933043 4.8146502 44.45901
5.68065651 5.4250971 4.81647444 44.42055
5.7125409 5.45269559 4.81835707 44.26601
5.72883049 5.48229526 4.82029667 44.28852
5.72449593 5.51408511 4.82229182 44.43201
5.72644874 5.54827813 4.82434117 44.54714
5.72839023 5.58511544 4.82644334 44.66016
5.72881771 5.62487065 4.82859699 44.77031
5.71946028 5.667855 4.83080082 44.98765
5.74463174 5.71458847 4.83305353 44.8861
5.75323879 5.76514805 4.83535384 44.97821
5.75764696 5.82016531 4.83770049 45.02049
5.76604606 5.88018318 4.84009226 45.1351
5.79671149 5.94581594 4.84252793 44.95362
5.81713376 6.01782137 4.8450063 44.99357
5.82370808 6.09698479 4.84752621 44.98475
5.84364933 6.18432519 4.85008649 45.04136
5.87093039 6.28100826 4.85268602 44.87407
5.90249597 6.38841216 4.85532366 44.82596
5.94083262 6.50817894 4.85799833 44.59445
5.98194163 6.64227372 4.86070895 44.46743
6.03161371 6.79306809 4.86345444 44.17882
6.07300691 6.96345071 4.86623378 44.03027
6.13950907 7.15697616 4.86904592 43.64321
6.19703269 7.37808324 4.87188987 43.37198
6.26075613 7.63239074 4.87476463 43.03471
6.34004079 7.92718829 4.87766923 42.61226
6.45452308 8.27186405 4.88060271 41.97208
6.56053433 8.67903591 4.88356413 41.39081
6.69795211 9.16545063 4.88655257 40.66787
6.88128774 9.75336989 4.88956712 39.6626
7.15000341 10.47206935 4.89260689 38.30175
7.47966191 11.35926519 4.895671 36.67023
7.96885058 12.46207045 4.89875859 34.55205
8.60191393 13.83760019 4.90186882 32.04698
9.66011886 15.55167742 4.90500087 28.6567
11.24343751 17.67544886 4.90815391 24.64234
14.18521591 20.27651075 4.91132715 19.61846
18.30010599 23.39950768 4.91451981 15.22099
24.83800365 27.02640753 4.91773111 11.26003
32.98614815 31.0055049 4.92096031 8.4892
42.25672355 34.9533276 4.92420666 6.65218
51.31230794 38.20748828 4.92746944 5.48739
55.95864287 39.9672519 4.93074794 5.04811
54.7068709 39.69287971 4.93404145 5.17402
47.5503254 37.47510794 4.93734929 5.96997
37.92688273 33.96813573 4.94067079 7.50223
29.74757999 29.96637414 4.9440053 9.58942
23.73496052 26.06184651 4.94735216 12.05055
19.83112437 22.56739237 4.95071075 14.35159
17.12027412 19.59108618 4.95408045 16.10879
15.17011108 17.12895265 4.95746064 17.85236
13.75506388 15.12772344 4.96085074 19.43572
12.62234019 13.5170939 4.96425016 20.95483
11.77145831 12.22698644 4.96765833 22.2687
11.0398742 11.19365359 4.9710747 23.55374
10.44162819 10.36262184 4.97449871 24.72614
9.94648117 9.68923287 4.97792983 25.78388
9.53479762 9.13817692 4.98136754 26.73617
9.14976544 8.68228189 4.98481133 27.70175
8.82163202 8.30071112 4.98826069 28.58315
8.56978671 7.97803815 4.99171514 29.27221
8.36388327 7.70261308 4.99517419 29.85817
8.1673572 7.46562741 4.99863738 30.4416
7.95689299 7.26034546 5.00210425 31.11278
7.76359197 7.08148384 5.00557435 31.75757
7.58770187 6.92489962 5.00904724 32.36648
7.44182683 6.78725603 5.01252249 32.87951
7.2928395 6.66584335 5.01599969 33.42813
7.17083338 6.55844203 5.01947844 33.87996
7.05683969 6.46322186 5.02295832 34.31047
6.9699003 6.37866823 5.02643896 34.62892
6.88714137 6.30352653 5.02991997 34.93411
6.80617757 6.23681605 5.03340099 35.24366
6.72297075 6.17757211 5.03688164 35.56997
6.63028114 6.12516188 5.04036159 35.96755
6.55234042 6.0791335 5.04384049 36.29223
6.47420485 6.03890247 5.04731801 36.63478
6.39695038 6.00429203 5.05079381 36.97443
6.32743076 5.97518073 5.05426758 37.29447
6.28845983 5.95161282 5.05773902 37.42226
6.25856902 5.93387594 5.06120781 37.51995
6.20066719 5.92248258 5.06467368 37.77078
6.15718473 5.91824208 5.06813633 37.96325
6.13802238 5.92308886 5.07159549 37.99566
6.12356003 5.93952027 5.07505089 38.8678
6.08325433 5.97325438 5.07850227 40.52681
6.0693185 6.03441792 5.08194937 41.42239
6.09252448 6.14015952 5.08539195 41.85363
6.17480628 6.31687917 5.08882977 41.79805
6.27964763 6.59984928 5.09226259 41.52619
6.4597676 7.02631221 5.09569019 40.73115
6.70520923 7.61471172 5.09911236 39.58503
7.04469606 8.31370981 5.10252888 37.9473
7.46108343 8.94621503 5.10593954 36.11587
7.87653407 9.30860661 5.10934416 34.4044
8.26959415 9.34838669 5.11274253 33.01444
8.48533054 9.01916052 5.11613447 32.32379
8.29325422 8.32610647 5.1195198 33.31426
7.7438662 7.53317951 5.12289835 35.81072
7.03619507 6.87177436 5.12626996 39.6999
6.47649408 6.40518043 5.12963446 43.27125
6.17614261 6.10810331 5.13299169 45.6758
6.04491715 5.92874575 5.13634151 46.81747
5.98630008 5.8196951 5.13968377 47.56277
5.94328743 5.7491859 5.14301834 48.07259
5.90805288 5.69982344 5.14634509 48.61534
5.88237739 5.66307729 5.14966388 49.00326
5.86468307 5.63475543 5.15297459 49.38313
5.85987021 5.61259359 5.1562771 49.60815
5.84002077 5.59530916 5.15957132 49.98686
5.81705842 5.58167431 5.16285712 50.37881
5.81934233 5.57123218 5.1661344 50.54387
5.84013447 5.56352995 5.16940307 50.56626
5.84472557 5.55828216 5.17266304 50.69763
5.84796796 5.55537442 5.17591422 50.88388
5.86769118 5.55483558 5.17915652 50.855
5.88076796 5.55682124 5.18238986 50.97414
5.87070397 5.56139889 5.18561418 51.1761
5.87842083 5.56920263 5.18882939 51.3503
5.88056017 5.581121 5.19203544 51.42877
5.8590279 5.59867544 5.19523226 51.87995
5.83967637 5.62439283 5.1984198 52.13568
5.83672688 5.66226999 5.20159799 52.42215
5.87823564 5.71830393 5.20476679 52.13571
5.92099925 5.80117823 5.20792616 52.00066
5.96220102 5.92297639 5.21107604 51.74602
5.99569056 6.09847408 5.2142164 51.66687
6.06836001 6.338973 5.21734721 51.17017
6.16515963 6.63510989 5.22046843 50.55736
6.24720778 6.95413746 5.22358003 50.02059
6.32132187 7.24915023 5.22668199 49.59335
6.37168034 7.4559635 5.22977429 48.36963
6.38693996 7.45108836 5.23285689 47.48062
6.31672104 7.198118 5.2359298 47.68203
6.18017304 6.82782572 5.238993 48.57196
6.01387094 6.46983852 5.24204647 49.74465
5.92367219 6.18754469 5.24509021 50.38052
5.84523466 5.986895 5.24812421 50.96394
5.787659 5.84907937 5.25114848 51.37494
5.72573359 5.75442566 5.254163 51.88347
5.70099767 5.6889885 5.2571678 52.01118
5.69625191 5.64347298 5.26016286 52.06628
5.69442068 5.61150345 5.26314821 51.96172
5.68817531 5.58861997 5.26612385 52.09669
5.67008654 5.57192257 5.26908979 52.11663
5.69470752 5.55951182 5.27204606 52.07534
5.71108051 5.55021633 5.27499266 53.39513
5.69630956 5.5432813 5.27792962 54.2747
5.6825615 5.53820753 5.28085696 54.78877
5.69200507 5.53465177 5.2837747 55.09601
5.69353627 5.53237584 5.28668287 55.36727
5.69755818 5.5311989 5.2895815 55.63025
5.69577651 5.53101383 5.29247062 55.89525
5.69698689 5.53172416 5.29535025 56.14865
5.69924004 5.53329837 5.29822044 56.34744
5.70386151 5.53571494 5.30108121 56.53657
5.70860034 5.53899094 5.30393261 56.7071
5.71488773 5.54317198 5.30677467 56.84715
5.71111487 5.54852622 5.30960743 57.10328
5.72561005 5.55474351 5.31243093 57.13625
5.74132873 5.56223424 5.31524522 57.19662
5.75303171 5.57100162 5.31805033 57.23945
5.78154188 5.58131035 5.32084632 57.1875
5.78582486 5.59333905 5.32363323 57.25947
5.78229308 5.60732246 5.32641111 57.55172
5.79823002 5.62344931 5.32918001 57.48832
5.82935171 5.64185701 5.33193997 57.44099
5.85874448 5.66256309 5.33469105 57.24202
5.88401168 5.68524879 5.33743331 57.24194
5.87530642 5.70933105 5.34016678 57.41686
5.85154133 5.73386902 5.34289154 57.88244
5.84034719 5.75784095 5.34560763 58.119
5.83469341 5.78103933 5.3483151 58.36838
5.81167572 5.80550115 5.35101403 58.73654
5.79355553 5.83736241 5.35370445 59.10074
5.79913573 5.88898882 5.35638644 59.18867
5.76705053 5.97905265 5.35906004 59.69579
5.74009913 6.12849137 5.36172532 60.12556
5.73201785 6.34955761 5.36438235 60.3689
5.74732101 6.62466223 5.36703117 60.37604
5.72883784 6.86894142 5.36967185 60.70587
5.70854101 6.92729491 5.37230446 61.10693
5.69921774 6.74764977 5.37492905 61.33607
5.70757596 6.46587673 5.37754568 61.43666
5.70430735 6.20951251 5.38015443 61.57862
5.71133284 6.02502937 5.38275535 61.7279
5.72498752 5.91428111 5.3853485 61.64623
5.74529183 5.86436498 5.38793395 61.66935
5.73995094 5.86292029 5.39051177 61.78181
5.72397995 5.90423713 5.39308201 62.20948
5.7316367 5.98722014 5.39564474 62.18791
5.73961633 6.10756698 5.39820003 62.32512
5.75891755 6.24337027 5.40074794 62.19738
5.78561998 6.33704243 5.40328853 62.12076
5.8064531 6.32233544 5.40582187 62.00344
5.80880571 6.21078986 5.40834803 62.16928
5.82738362 6.07318817 5.41086706 62.07722
5.840494 5.95570109 5.41337903 62.11642
5.85417444 5.87080599 5.41588401 62.0565
5.87855649 5.81483498 5.41838205 61.92628
5.88947559 5.77915166 5.42087323 61.90138
5.89030122 5.755542 5.42335761 61.97401
5.89406942 5.73848992 5.42583525 62.12728
5.92238552 5.72533312 5.42830621 62.0828
5.93297598 5.71501109 5.43077055 62.14191
5.9168965 5.70705573 5.43322835 62.41568
5.901806 5.70121325 5.43567966 62.75649
5.91066494 5.69722792 5.43812454 62.32516
5.92856555 5.69493791 5.44056305 60.85485
5.94207293 5.69393128 5.44299526 60.19302
5.95782012 5.69409501 5.44542122 59.84635
5.96257642 5.69525922 5.447841 59.49743
5.99290902 5.69728554 5.45025466 59.1109
6.01597 5.70006407 5.45266225 58.67242
6.01955161 5.70350988 5.45506384 58.57511
6.01130964 5.70755974 5.45745948 58.51885
6.03059614 5.71216891 5.45984922 58.26088
6.05052541 5.7173118 5.46223314 57.99437
6.06055666 5.72296584 5.46461127 57.81475
6.07440288 5.72913034 5.46698369 57.65145
6.0749923 5.73581175 5.46935044 57.56355
6.10281441 5.74302469 5.47171157 57.28911
6.11366055 5.75079397 5.47406715 58.15852
6.12509713 5.75915294 5.47641722 59.11454
6.13232848 5.76814453 5.47876184 59.48962
6.17747787 5.77782192 5.48110106 59.43087
6.19968406 5.78824995 5.48343492 59.49932
6.22155311 5.79954531 5.48576349 59.58679
6.22437546 5.81172523 5.4880868 59.7706
6.2449317 5.82493926 5.49040491 59.85156
6.26370107 5.83932368 5.49271786 59.83861
6.29882839 5.85504199 5.4950257 59.76599
6.32446112 5.87228691 5.49732848 59.66538
6.35666729 5.89136582 5.49962624 59.60097
6.39427221 5.91246774 5.50191902 59.36467
6.46155893 5.93595252 5.50420687 58.9955
6.50902186 5.96229768 5.50648983 58.66508
6.55424838 5.99206397 5.50876795 58.50454
6.59032043 6.02594958 5.51104125 58.27549
6.63105985 6.06486478 5.51330979 58.13696
6.68558073 6.10999439 5.51557359 57.74855
6.74012065 6.16293442 5.5178327 57.48509
6.79514309 6.22593944 5.52008715 57.13732
6.86391698 6.3013676 5.52233698 56.73459
6.95559649 6.39583305 5.52458222 56.10642
7.0361847 6.51607192 5.52682291 55.61173
7.10767126 6.67365859 5.52905908 55.18323
7.17254741 6.88530618 5.53129075 54.81778
7.24539402 7.17416816 5.53351796 54.3964
7.34010804 7.56897523 5.53574074 53.81825
7.44468564 8.10108852 5.53795911 53.18603
7.53958388 8.79700264 5.54017311 52.62363
7.62381548 9.66102648 5.54238275 52.20024
7.70978801 10.63639074 5.54458807 51.6953
7.82110977 11.54228203 5.54678908 51.11172
7.94809857 12.06312916 5.54898581 50.3601
8.0773173 11.9458167 5.55117828 49.71113
8.18215162 11.26601656 5.55336651 49.14626
8.31760632 10.34161352 5.55555051 48.49538
8.44159286 9.44257209 5.55773032 47.82184
8.56737116 8.6916474 5.55990593 47.29653
8.6832796 8.11463049 5.56207737 46.69504
8.82960338 7.69587967 5.56424465 46.08518
8.97953051 7.40677387 5.56640779 45.35757
9.13301266 7.21800781 5.56856679 44.73012
9.30541108 7.10503465 5.57072167 43.96412
9.48893811 7.05013605 5.57287243 43.23314
9.73232095 7.04261132 5.57501909 42.20927
9.99374753 7.07817119 5.57716165 41.2209
10.31810801 7.15864079 5.57930012 39.99611
10.64606995 7.29342056 5.5814345 38.82425
11.04473681 7.50617333 5.58356479 37.50539
11.51712594 7.85485844 5.585691 36.1024
12.15166619 8.47391129 5.58781313 34.34468
12.94803571 9.62755667 5.58993117 32.33489
14.0371072 11.70690737 5.59204513 29.91998
15.39731274 15.06370832 5.594155 27.34754
17.18682528 19.61631281 5.59626078 24.59497
19.16428491 24.15501904 5.59836246 22.10925
21.28919513 25.86085572 5.60046004 19.97727
23.0089402 23.20516214 5.60255351 18.5255
23.84381849 18.58202048 5.60464286 17.94529
23.35356986 14.47125216 5.60672807 18.34957
21.41146154 11.72020277 5.60880915 20.0739
18.71094602 10.2900709 5.61088607 22.98869
15.93577776 9.85229662 5.61295881 27.07779
13.64653407 10.09353206 5.61502738 31.63771
12.03085966 10.77695648 5.61709174 36.00374
10.88699137 11.61337981 5.61915188 39.80763
10.09701575 12.0918418 5.62120778 43.05327
9.51034 11.7619584 5.62325943 45.75448
9.10740762 10.83745246 5.62530679 47.89779
8.78975768 9.83820901 5.62734985 49.69707
8.52238609 9.04389156 5.62938858 51.36389
8.29845853 8.51329878 5.63142296 52.80114
8.1371217 8.2110802 5.63345296 53.90043
8.02002998 8.07549515 5.63547855 54.72581
7.95473267 8.05133207 5.6374997 55.21612
7.94827828 8.10184589 5.63951639 55.30286
7.96229278 8.20776962 5.64152858 55.24891
8.03029426 8.36185481 5.64353624 54.83198
8.13357157 8.5646791 5.64553933 54.15831
8.29921011 8.82115893 5.64753782 53.14054
8.51843782 9.14374123 5.64953167 51.78309
8.85536454 9.55237744 5.65152085 49.90724
9.27833573 10.08023581 5.65350531 47.64723
9.87118018 10.78520584 5.65548502 44.90873
10.66784545 11.77226368 5.65745993 41.59742
11.80235305 13.22683838 5.65943 37.6913
13.30884994 15.44473776 5.66139519 33.45581
15.62322685 18.8239528 5.66335546 28.58663
18.78457935 23.7767909 5.66531075 23.7822
23.71758738 30.51143642 5.66726101 18.89574
30.35628561 38.56627764 5.66920621 14.77378
38.70698844 46.30142735 5.67114629 11.62064
47.52784006 51.9932728 5.6730812 9.46933
53.63993089 55.341282 5.67501089 8.41359
55.47159595 55.51294953 5.6769353 8.14601
51.28238593 51.21552979 5.67885438 8.82809
43.14515839 43.54662671 5.68076807 10.51028
34.63283934 35.19385961 5.68267632 13.12382
27.48210576 27.93433398 5.68457907 16.55696
22.62105568 22.28417278 5.68647626 20.14914
19.15970241 18.14215439 5.68836783 23.82501
16.79983524 15.2128936 5.69025372 27.21019
14.98718574 13.1772801 5.69213386 30.565
13.66561564 11.75992118 5.6940082 33.58733
12.58219476 10.75327703 5.69587666 36.56117
11.73003114 10.01614251 5.69773919 39.26613
10.987812 9.45928224 5.69959571 42.01232
10.43016913 9.02830352 5.70144615 44.30974
9.9642374 8.68991737 5.70329046 46.51809
9.5877561 8.42314519 5.70512855 48.42342
9.25591426 8.21451671 5.70696036 50.35007
8.98411886 8.05456506 5.70878581 51.95883
8.73279082 7.93779404 5.71060483 53.6576
8.54618301 7.86094479 5.71241735 54.93007
8.38449489 7.82273552 5.71422328 56.19365
8.27037768 7.82341686 5.71602257 57.06201
8.14670789 7.8642964 5.71781512 58.1466
8.04145222 7.94697074 5.71960085 59.00099
7.93992496 8.07198042 5.7213797 59.98953
7.8416176 8.23594414 5.72315157 60.82256
7.7690801 8.4273353 5.72491639 61.58449
7.72343135 8.62076211 5.72667407 62.02868
7.70288283 8.77496792 5.72842453 62.30354
7.69432508 8.84280788 5.73016769 62.46713
7.6696492 8.7940729 5.73190346 62.7783
7.64292403 8.63640563 5.73363175 63.08977
7.61398365 8.40906891 5.73535248 63.43725
7.59812097 8.15898922 5.73706556 63.67164
7.58414 7.92147392 5.73877089 63.87991
7.58758948 7.71604648 5.7404684 63.92571
7.61326578 7.5507464 5.74215798 63.77282
7.66366763 7.42826844 5.74383955 63.39053
7.72976598 7.35104694 5.74551301 62.86327
7.80536492 7.32682086 5.74717827 62.33404
7.89548289 7.37533815 5.74883523 61.59858
8.02333976 7.532297 5.7504838 60.71715
8.19111344 7.83999296 5.75212389 59.47346
8.4160578 8.31598005 5.75375539 57.94338
8.68635835 8.89179244 5.75537821 56.1366
9.0089636 9.32607172 5.75699225 54.21151
9.27598914 9.33950907 5.75859741 52.63112
9.40461354 9.04722484 5.76019358 52.03936
9.34017936 8.736139 5.76178068 52.42349
9.00580293 8.51121491 5.76335859 54.50926
8.50664526 8.34468402 5.76492721 57.74928
7.97247071 8.17872452 5.76648644 61.78331
7.53615632 7.98704941 5.76803618 65.37422
7.24799409 7.78285437 5.76957632 68.1209
7.05205782 7.59426392 5.77110675 70.0761
6.97521723 7.44689627 5.77262737 70.99254
6.94927438 7.36063906 5.77413806 71.39232
6.97569286 7.35059385 5.77563874 71.25145
7.01727977 7.42245449 5.77712927 70.92618
7.07627528 7.5574065 5.77860956 70.4422
7.14734661 7.68145176 5.7800795 69.80732
7.20287328 7.66999393 5.78153897 69.36835
7.23034702 7.4974602 5.78298786 69.2926
7.22719184 7.27479124 5.78442606 69.40599
7.20215935 7.08690095 5.78585346 69.7648
7.15346056 6.95641824 5.78726995 70.34345
7.0953884 6.87567913 5.7886754 71.05089
7.02894394 6.82828539 5.79006972 71.81141
6.97770952 6.79877737 5.79145277 72.47534
6.95607024 6.77671024 5.79282445 72.77098
6.91434756 6.75644975 5.79418465 73.38673
6.87367001 6.73558385 5.79553323 73.86807
6.84680252 6.71336226 5.79687009 74.33416
6.83880624 6.69012262 5.79819511 74.46143
6.83618254 6.66660664 5.79950817 74.6936
6.84508707 6.64365035 5.80080916 74.61266
6.85730692 6.6220887 5.80209794 74.6973
6.88086137 6.60255053 5.80337441 74.43036
6.90134653 6.5855326 5.80463843 74.38463
6.89544372 6.57133677 5.8058899 74.47795
6.89665178 6.56014754 5.80712869 74.69979
6.89800132 6.55207439 5.80835468 74.74659
6.88986676 6.54709771 5.80956775 74.99987
6.88942871 6.54525111 5.81076777 75.08676
6.89464271 6.54650174 5.81195462 75.16459
6.91101283 6.55086147 5.81312818 75.08085
6.93803983 6.55837086 5.81428832 74.91609
6.95276758 6.56903707 5.81543492 74.85557
6.96839277 6.58302528 5.81656786 74.81922
6.9813184 6.60035424 5.81768701 74.77318
6.98482733 6.62123132 5.81879224 74.8521
6.98772901 6.64588836 5.81988344 74.95443
7.01164322 6.67460008 5.82096047 74.77636
7.0471457 6.7077 5.8220232 74.53597
7.07789534 6.74558495 5.82307152 74.31366
7.10060552 6.7887206 5.8241053 74.19732
7.11679478 6.83765694 5.8251244 74.10401
7.13611036 6.89303298 5.82612871 74.05432
7.18027147 6.9554636 5.82711808 73.66893
7.23263272 7.02576962 5.82809241 73.30443
7.2787811 7.10481853 5.82905155 72.85806
7.33534021 7.19348867 5.82999538 72.49895
7.40887292 7.29274086 5.83092377 71.81534
7.50285911 7.40352736 5.83183659 71.05262
7.63829976 7.52674803 5.83273372 69.85554
7.82071262 7.66323765 5.83361503 68.40282
8.04035277 7.81403498 5.83448037 66.54334
8.27891517 7.9817416 5.83532964 64.80064
8.50328445 8.17427717 5.83616269 63.11365
8.6685369 8.40939433 5.8369794 62.06403
8.76724524 8.71058988 5.83777964 61.39027
8.79100374 9.07756971 5.83856327 61.36762
8.75264611 9.43655947 5.83933018 61.6988
8.69288788 9.64328095 5.84008022 62.22546
8.60967469 9.61581964 5.84081327 62.89961
8.47601884 9.4753496 5.8415292 64.02391
8.26979947 9.34818943 5.84222787 65.66295
8.04559112 9.2618184 5.84290917 67.62904
7.87988037 9.19473849 5.84357295 69.14637
7.76334971 9.12378528 5.84421909 70.26052
7.67922394 9.04211976 5.84484745 71.16832
7.61695959 8.95534975 5.84545791 71.81194
7.56690729 8.8736648 5.84605034 72.42743
7.52232074 8.80683481 5.8466246 72.93122
7.4879141 8.76204439 5.84718057 73.39135
7.45814433 8.74283387 5.84771812 73.78792
7.44674797 8.74865864 5.84823711 74.00439
7.44985709 8.77430051 5.84873742 74.06126
7.45402264 8.80877618 5.84921891 74.155
7.46635817 8.83639749 5.84968146 74.09078
7.47046103 8.83856205 5.85012493 74.22436
7.47323895 8.79883093 5.85054921 74.22417
7.47465523 8.70869269 5.85095414 74.38514
7.4842003 8.57087966 5.85133962 74.34194
7.49229191 8.39770328 5.8517055 74.40906
7.48997981 8.20578724 5.85205167 74.48186
7.50766813 8.01067694 5.85237798 74.48831
7.52317152 7.82389171 5.85268432 74.33398
7.54427428 7.65210418 5.85297055 74.34856
7.57405319 7.49845976 5.85323654 74.05946
7.59933744 7.36360129 5.85348217 73.99472
7.59794778 7.24664539 5.85370731 74.04508
7.58745741 7.14612051 5.85391183 74.31023
7.59162691 7.06028315 5.8540956 74.32075
7.60802619 6.9873977 5.8542585 74.30383
7.61890563 6.92588078 5.8544004 74.29077
7.62075572 6.87432977 5.85452117 74.36328
7.63786623 6.83147247 5.85462069 74.30263
7.65802132 6.79636814 5.85469883 74.23257
7.68481868 6.76823855 5.85475546 74.03914
7.69635148 6.74653807 5.85479046 74.05616
7.69109646 6.73083469 5.85480371 74.21442
7.69886659 6.72098503 5.85479507 74.20567
7.71158455 6.71711404 5.85476443 74.23045
7.74686399 6.71941263 5.85471166 73.96631
7.77681168 6.72851698 5.85463663 73.78903
7.77571594 6.74559419 5.85453923 73.886
7.79387162 6.77258014 5.85441933 73.84499
7.81575571 6.81263739 5.8542768 73.69748
7.83903469 6.87092261 5.85411153 73.62187
7.8613065 6.9554303 5.85392339 73.48779
7.87933385 7.07769687 5.85371227 73.43352
7.90635779 7.25220687 5.85347803 73.26333
7.91482405 7.49545036 5.85322057 73.31928
7.925449 7.82118227 5.85293975 73.25796
7.95953226 8.23014001 5.85263547 73.11637
7.9980891 8.68632906 5.85230759 72.78819
8.03177906 9.08101897 5.85195601 72.65618
8.06507478 9.24449758 5.85158061 72.37993
8.07954807 9.08727066 5.85118126 72.4314
8.08591134 8.70864953 5.85075785 72.37023
8.08974519 8.27711468 5.85031026 72.54804
8.10640175 7.89611914 5.84983838 72.38711
8.11853972 7.59809826 5.84934209 71.17858
8.13930981 7.38080323 5.84882128 69.62596
8.16404265 7.22994786 5.84827583 68.6188
8.1895002 7.12908353 5.84770562 67.81361
8.19701236 7.06360763 5.84711055 67.24968
8.21943637 7.02251029 5.8464905 66.62668
8.24164755 6.99857533 5.84584536 66.04796
8.25578692 6.98676183 5.84517502 65.60076
8.25651532 6.98493354 5.84447936 65.2517
8.2814718 6.99210915 5.84375828 64.77318
8.3251866 7.00826108 5.84301167 64.14331
8.36214865 7.03415159 5.84223941 63.60658
8.40176512 7.07130457 5.8414414 63.05316
8.45071142 7.12240082 5.84061753 62.45964
8.52359019 7.19276383 5.8397677 61.70235
8.60581067 7.2959277 5.83889179 60.91424
8.69932349 7.46896576 5.8379897 60.06861
8.81023177 7.79574406 5.83706133 59.11478
8.96568531 8.40165022 5.83610657 57.92969
9.10759622 9.35659145 5.83512532 56.85241
9.24715053 10.4742899 5.83411747 55.84414
9.3562198 11.10743348 5.83308293 55.04685
9.43674144 10.74269042 5.83202158 54.41459
9.48866153 9.95512653 5.83093333 54.00555
9.52448239 9.38537317 5.82981809 53.63315
9.58920787 9.21876228 5.82867574 53.17971
9.71135598 9.40163648 5.82750619 52.3618
9.93558806 9.83756719 5.82630935 51.07826
10.2299067 10.47737708 5.82508511 49.49584
10.70558519 11.31846095 5.82383338 47.18309
11.41714317 12.37415738 5.82255406 44.15762
12.52552158 13.6419968 5.82124707 40.16706
13.93407375 15.06418713 5.8199123 36.02149
15.47498454 16.47526499 5.81854966 32.38643
16.86418951 17.57563553 5.81715906 29.63972
17.58476368 18.02152438 5.81574041 28.99813
17.39907147 17.64922715 5.81429361 29.91508
15.98525854 16.61561873 5.81281858 32.99796
13.87461874 15.26632044 5.81131523 38.34861
11.9165445 13.90932659 5.80978347 45.02432
10.52370305 12.71865061 5.80822322 51.30523
9.79679927 11.75778482 5.80663437 55.45378
9.3888318 11.029022 5.80501686 58.1878
9.18472983 10.50524503 5.8033706 59.75966
9.05974453 10.14156512 5.80169549 60.89216
8.96647391 9.87693258 5.79999146 61.77388
8.91471875 9.64235205 5.79825843 62.38996
8.91226896 9.38887443 5.79649632 62.66865
8.91838641 9.11225192 5.79470504 62.81576
8.91970716 8.8405097 5.79288451 63.06737
8.90711075 8.6021194 5.79103467 63.35562
8.93345603 8.4110984 5.78915542 63.36634
8.96565746 8.26972999 5.78724669 63.36596
8.98497458 8.17475491 5.78530841 63.37895
9.01589346 8.1213344 5.78334051 63.39857
9.04535442 8.10475677 5.7813429 63.32939
9.08310964 8.12116264 5.77931552 63.26757
9.08724844 8.16765562 5.77725829 63.38883
9.13561591 8.24211918 5.77517115 63.23971
9.20532513 8.34317278 5.77305401 62.89512
9.27074191 8.46964752 5.77090683 62.64739
9.33229463 8.62018721 5.76872951 62.34226
9.41983992 8.79265408 5.76652201 61.96304
9.50921479 8.98379397 5.76428425 61.47834
9.56793674 9.18882482 5.76201617 61.28527
9.58206538 9.40130846 5.7597177 61.28873
9.5105035 9.61340942 5.75738878 61.95699
9.40478491 9.81629198 5.75502936 62.69335
9.32053596 10.0011728 5.75263936 63.51715
9.26695459 10.16194018 5.75021872 63.90082
9.2436876 10.30015228 5.7477674 64.30118
9.25604762 10.43066951 5.74528533 64.27051
9.30982239 10.58380803 5.74277245 64.07817
9.35376221 10.80251155 5.74022872 63.89554
9.42395974 11.13929325 5.73765406 63.54701
9.57875127 11.65163851 5.73504844 62.63851
9.94138837 12.40815903 5.7324118 60.48326
10.61501929 13.48378466 5.72974408 56.73385
11.84885209 14.94234026 5.72704523 50.9497
13.85774543 16.7792182 5.72431522 43.62705
16.71339627 18.79516747 5.72155398 36.25398
20.17530725 20.44192232 5.71876147 30.08258
23.12222345 20.96425385 5.71593764 26.30292
24.55974966 20.09486383 5.71308246 24.80253
23.60462517 18.40148758 5.71019587 25.85745
20.61140654 16.66313399 5.70727783 29.65891
17.29314601 15.3391932 5.7043283 35.42194
14.66275804 14.58078878 5.70134725 41.846
13.38533358 14.36835694 5.69833462 45.91512
13.060374 14.55413956 5.69529038 47.15361
13.27432392 14.82647578 5.6922145 46.45472
13.62795598 14.75895428 5.68910694 45.35247
13.68844441 14.11940135 5.68596766 45.20486
13.29632986 13.08996946 5.68279662 46.62992
12.58296651 12.00805839 5.67959381 49.35087
11.75905376 11.08149609 5.67635917 52.90788
11.14982445 10.37296348 5.67309269 55.87265
10.78692291 9.8752614 5.66979434 57.86853
10.67169292 9.55832313 5.66646407 58.55225
10.7482219 9.38963947 5.66310188 58.28322
10.91884521 9.34246838 5.65970773 57.4086
11.16752552 9.39828211 5.65628159 56.28309
11.45390973 9.54686467 5.65282345 54.90548
11.82215094 9.78343979 5.64933327 53.32903
12.21266233 10.10433061 5.64581105 51.66495
12.53873285 10.50047684 5.64225675 50.43962
12.73862948 10.94988387 5.63867037 49.67467
12.80872211 11.41452667 5.63505187 49.50266
12.75587145 11.8521417 5.63140125 49.74428
12.58792132 12.24225342 5.62771848 50.54225
12.37722343 12.59790149 5.62400356 51.45386
12.28352365 12.94403909 5.62025647 51.972
12.34218655 13.28557262 5.6164772 51.75599
12.58236826 13.59986515 5.61266573 50.8928
12.92789241 13.85825694 5.60882206 49.55903
13.39490614 14.05105195 5.60494618 47.95083
13.86004059 14.17747404 5.60103808 46.37074
14.1008099 14.20039338 5.59709775 45.68283
13.99931123 14.04143955 5.59312519 46.04983
13.49977507 13.6762746 5.5891204 47.85151
12.73712605 13.18758448 5.58508336 50.76988
11.93849126 12.672245 5.58101409 54.2634
11.21010614 12.16962368 5.57691258 57.89956
10.67488303 11.67881476 5.57277883 60.93939
10.27442592 11.19312784 5.56861284 63.4605
9.98667641 10.71603333 5.56441462 65.4386
9.76144184 10.25881951 5.56018416 67.09874
9.5994814 9.83354425 5.55592148 68.39272
9.49107646 9.44843357 5.55162658 69.32338
9.37537458 9.10695839 5.54729948 70.30774
9.23593477 8.8088245 5.54294017 71.48576
9.13506837 8.55169766 5.53854866 72.36012
9.06842974 8.33227025 5.53412498 73.01198
9.00722788 8.14714312 5.52966913 73.60114
8.94015055 7.9932635 5.52518113 74.25822
8.8872894 7.86819108 5.52066099 74.80824
8.8375365 7.77032624 5.51610873 75.33402
8.79125143 7.69908442 5.51152436 75.82387
8.73894924 7.65510363 5.5069079 76.40815
8.68993921 7.6403111 5.50225938 76.90499
8.65674736 7.65816483 5.49757881 77.35111
8.6550836 7.71361903 5.49286622 77.42414
8.67160843 7.81258267 5.48812163 77.43187
8.69194023 7.96159301 5.48334506 77.31494
8.72979424 8.16558823 5.47853654 77.12075
8.802293 8.42344988 5.4736961 76.54646
8.94121693 8.71931163 5.46882376 75.50852
9.10570277 9.01056342 5.46391956 74.19013
9.22963722 9.22653595 5.45898352 73.35973
9.28858759 9.29964532 5.45401567 72.91149
9.24752457 9.21967738 5.44901606 73.41934
9.15963599 9.04792251 5.4439847 74.1302
9.0687271 8.87201995 5.43892165 75.03524
9.07096796 8.76189492 5.43382693 74.99683
9.20031268 8.76116174 5.42870058 74.03326
9.43832809 8.89672252 5.42354264 72.15658
9.7366547 9.18646921 5.41835316 70.0187
9.99675116 9.6384942 5.41313216 68.19526
10.11338214 10.23654082 5.4078797 67.48317
10.09832888 10.90545545 5.40259582 67.59407
9.92680795 11.46983108 5.39728056 68.90048
9.71809795 11.68737938 5.39193396 70.44531
9.47491631 11.43239649 5.38655608 72.45937
9.25234174 10.83134185 5.38114697 74.2955
9.05412601 10.12600371 5.37570667 76.13579
8.88671422 9.48951328 5.37023523 77.67892
8.75145435 8.99064674 5.3647327 79.07801
8.64802716 8.63820052 5.35919915 80.15096
8.57388571 8.41617046 5.35363461 81.03853
8.51622038 8.29975421 5.34803916 81.68119
8.48704486 8.26074775 5.34241283 82.09516
8.46628163 8.26962779 5.3367557 82.34353
8.44691979 8.29912485 5.33106781 82.65691
8.42862092 8.33114753 5.32534924 82.93313
8.42182424 8.36307591 5.31960003 83.10811
8.42933135 8.40642674 5.31382026 83.08974
8.45672951 8.47843494 5.30800999 82.95239
8.51017076 8.59265144 5.30216927 82.52901
8.59366938 8.75364624 5.29629818 81.84829
8.71553437 8.95412266 5.29039678 80.82973
8.87894721 9.17159769 5.28446514 79.47211
9.0160784 9.36134189 5.27850334 78.35395
9.04633866 9.46087581 5.27251143 78.18804
8.95748686 9.42759544 5.26648949 79.06743
8.78557918 9.27392849 5.26043759 80.70319
8.55338136 9.04427744 5.25435581 83.01303
8.34285193 8.77881526 5.24824423 85.19227
8.16797691 8.50798156 5.24210291 87.16045
8.06233812 8.25693292 5.23593193 88.36129
7.97245125 8.04459387 5.22973137 89.52914
7.91487437 7.88314389 5.22350132 90.17938
7.87225639 7.78036174 5.21724184 90.80522
7.84389324 7.7426573 5.21095303 91.08374
7.80602374 7.77655484 5.20463496 91.66273
7.78450936 7.88769807 5.19828772 91.88041
7.75684127 8.07586276 5.1919114 92.32107
7.73897888 8.32275542 5.18550607 92.52877
7.7397391 8.57507288 5.17907182 92.61473
7.7347238 8.74984835 5.17260875 92.72397
7.732041 8.78122962 5.16611694 92.90333
7.71033786 8.65515772 5.15959648 93.2458
7.69990638 8.40932064 5.15304747 93.51903
7.69308036 8.11612326 5.14646999 93.67241
7.68630414 7.84360273 5.13986414 93.91052
7.67548253 7.63038221 5.13323001 94.11645
7.68915201 7.48990266 5.12656769 94.10933
7.71278196 7.42373832 5.11987729 93.88307
7.74714364 7.43033701 5.11315891 93.6384
7.78724599 7.50900027 5.10641263 93.19911
7.84521055 7.6604473 5.09963856 92.70719
7.93370801 7.88467075 5.0928368 91.69184
8.07867038 8.17555425 5.08600745 90.25567
8.27799181 8.51092597 5.07915062 88.06975
8.54626321 8.8463014 5.0722664 85.52548
8.85971896 9.1283305 5.0653549 82.48226
9.18749499 9.33172645 5.05841624 79.75434
9.43464409 9.47298818 5.0514505 77.64747
9.52219119 9.57248719 5.04445781 77.11792
9.42307292 9.61888654 5.03743827 77.9458
9.13577564 9.58025761 5.03039199 80.54326
8.73317789 9.44335054 5.02331907 84.33018
8.34700865 9.235804 5.01621965 88.34535
8.03471881 9.00747779 5.00909381 91.88716
7.83146543 8.80121169 5.00194169 94.38475
7.68868585 8.63782395 4.99476338 96.2316
7.58677233 8.51712037 4.98755902 97.68453
7.51298868 8.4259304 4.98032871 98.69956
7.48173825 8.34683299 4.97307257 99.29385
7.47721061 8.26303953 4.96579072 99.3942
7.48559046 8.15926731 4.95848328 99.47552
7.50814169 8.02960142 4.95115037 99.22692
7.51349485 7.88472252 4.94379212 99.3248
7.50293912 7.73795705 4.93640863 99.54743
7.47393564 7.5958878 4.92900004 100.06072
7.44559412 7.46527222 4.92156647 100.55874
7.38368756 7.35653207 4.91410805 101.51806
7.32997517 7.27997603 4.9066249 102.39285
7.29420228 7.24237498 4.89911714 102.98607
7.27070389 7.24681768 4.89158491 103.46606
7.25285941 7.29292595 4.88402834 103.81863
7.23176423 7.37616724 4.87644754 104.26653
7.22462848 7.48433 4.86884266 104.45804
7.23155366 7.5936491 4.86121382 104.50591
7.24847757 7.66950731 4.85356116 104.359
7.25060603 7.67897669 4.84588481 104.45612
7.26318656 7.61109794 4.8381849 104.32661
7.26921646 7.48437469 4.83046157 104.36315
7.27940241 7.33223918 4.82271495 104.24228
7.2606905 7.18367743 4.81494517 104.65145
7.23670105 7.05490978 4.80715239 105.08205
7.22093387 6.95160195 4.79933672 105.448
7.22775676 6.87302875 4.79149832 105.45987
7.24476928 6.81550515 4.78363732 105.36842
7.24401605 6.77426818 4.77575386 105.49135
7.22860687 6.7444511 4.76784809 105.89717
7.23677165 6.7217309 4.75992014 105.90341
7.26896904 6.70241543 4.75197015 105.64395
7.30721794 6.6841449 4.74399828 105.16032
7.35831767 6.66587086 4.73600466 104.61254
7.40687091 6.64758654 4.72798945 103.96622
7.4648388 6.63061153 4.71995278 103.35799
7.49816497 6.61706694 4.7118948 102.88516
7.54312882 6.6097632 4.70381566 102.44188
7.59930365 6.61203179 4.69571551 101.73362
7.66981833 6.6278239 4.6875945 100.98377
7.74802193 6.66210605 4.67945277 100.07789
7.84505982 6.72198206 4.67129048 98.98719
7.95414876 6.81923639 4.66310778 97.70575
8.10669098 6.97502133 4.65490481 96.00596
8.29030044 7.22619732 4.64668174 93.96571
8.55026994 7.62860475 4.63843872 91.23126
8.87528744 8.25092156 4.63017589 87.95392
9.31440532 9.14575075 4.62189341 83.93416
9.81664105 10.2858428 4.61359144 79.69554
10.3587742 11.41948248 4.60527014 75.65076
10.81612751 11.97440022 4.59692966 72.47596
11.01174155 11.60239361 4.58857015 71.33175
10.87774368 10.72426533 4.58019178 72.2154
10.40954455 9.86851824 4.5717947 75.63443
9.80191531 9.23243857 4.56337908 80.3105
9.15748796 8.81658356 4.55494506 86.17993
8.65406062 8.56168201 4.54649282 91.15331
8.31073961 8.40625097 4.53802252 95.16735
8.0987578 8.30582727 4.52953431 97.61984
7.94380935 8.23569533 4.52102836 99.78879
7.80947552 8.18105351 4.51250482 101.45757
7.6604079 8.12845056 4.50396387 103.67824
7.48266412 8.06121838 4.49540567 106.13962
7.3040349 7.96232165 4.48683038 108.97243
7.14204157 7.82283069 4.47823817 111.4699
7.01170151 7.64813382 4.4696292 113.71885
6.89071698 7.45505962 4.46100364 115.80707
6.7928837 7.2628238 4.45236165 117.64659
6.70863788 7.08579709 4.44370341 119.21425
6.66071336 6.93163778 4.43502908 120.22969
6.62773885 6.80260922 4.42633883 120.92648
6.59195411 6.69793255 4.41763282 121.75592
6.5706598 6.61538813 4.40891123 122.23129
6.55508774 6.55235017 4.40017423 122.70753
6.54495886 6.50631606 4.39142198 122.96976
6.53547479 6.47513856 4.38265467 123.35053
6.52610575 6.4571269 4.37387245 123.59578
6.53666132 6.45104758 4.36507551 123.54546
6.54939979 6.45609726 4.356264 123.3652
6.56356285 6.47186063 4.34743812 123.29542
6.57759516 6.49824544 4.33859802 123.14456
6.59455855 6.53545963 4.32974388 123.01161
6.63147084 6.58394703 4.32087589 122.33614
6.68351224 6.64442429 4.3119942 121.60794
6.71964223 6.71782882 4.303099 121.05809
6.76520044 6.80533077 4.29419046 120.45312
6.83890913 6.90833779 4.28526876 119.19622
6.93708977 7.02845216 4.27633407 117.7023
7.06040613 7.16741622 4.26738657 115.72268
7.20466998 7.32699224 4.25842644 113.57534
7.35078386 7.5085162 4.24945385 111.37671
7.51054305 7.71226659 4.24046898 109.1119
7.70431063 7.93644437 4.23147201 106.4099
7.87942201 8.17621281 4.22246312 104.18069
8.03916956 8.42380162 4.21344248 102.28719
8.19275696 8.67096854 4.20441028 100.49273
8.36242876 8.9132686 4.19536669 98.55496
8.5311481 9.15218443 4.1863119 96.70217
8.74139724 9.39126011 4.17724608 94.47922
9.00138007 9.62835535 4.16816942 91.85442
9.3058949 9.85317153 4.15908208 88.93807
9.6086757 10.05854555 4.14998427 86.22177
9.9046402 10.25624583 4.14087615 83.73705
10.12932722 10.47649319 4.13175791 81.9589
10.29438236 10.75323444 4.12262973 80.7352
10.42654711 11.11476138 4.11349179 79.78778
10.63067301 11.58269878 4.10434427 78.3539
10.92768275 12.17231373 4.09518736 76.2714
11.39867689 12.88705296 4.08602123 73.24362
12.06928618 13.70756077 4.07684608 69.2022
13.02344266 14.57791896 4.06766208 64.2324
14.19464504 15.37730577 4.05846942 58.9606
15.61022269 15.91206329 4.04926828 53.70432
17.00770301 16.00053175 4.04005884 49.31685
18.14619537 15.60751987 4.0308413 46.28548
18.51995261 14.86889785 4.02161582 45.39083
17.94403898 13.97736357 4.0123826 46.90371
16.48543985 13.07840619 4.00314183 51.09624
14.49135737 12.24918774 3.99389367 58.18546
12.58372395 11.51944356 3.98463833 67.09646
10.97538404 10.89349608 3.97537598 76.98316
9.83809659 10.36357638 3.96610682 85.98435
8.99592828 9.91696925 3.95683101 94.12604
8.44800439 9.53977496 3.94754876 100.34533
8.06562456 9.21936028 3.93826024 105.20122
7.78472686 8.94538844 3.92896564 109.0951
7.56778172 8.7104574 3.91966515 112.37572
7.41521268 8.50981556 3.91035895 114.75548
7.32835911 8.34108304 3.90104722 116.27997
7.28678224 8.20368475 3.89173016 116.88151
7.29126717 8.09824087 3.88240795 116.65467
7.34323675 8.02633833 3.87308077 115.85762
7.43450181 7.98961115 3.86374881 114.54995
7.5613128 7.99030694 3.85441226 112.74606
7.78260345 8.03035306 3.84507129 109.88847
8.08696995 8.11134548 3.83572611 105.85206
8.47738463 8.23315744 3.82637689 101.17307
8.83278583 8.39300349 3.81702382 97.15237
9.08285128 8.58333001 3.80766708 94.64321
9.1430129 8.78946619 3.79830686 94.14204
9.02136366 8.98798506 3.78894336 95.63174
8.76727964 9.14746368 3.77957674 98.44782
8.43378906 9.23379782 3.7702072 102.50723
8.11725138 9.21975714 3.76083493 106.5341
7.84734771 9.09538351 3.75146011 110.37505
7.63646425 8.87186934 3.74208292 113.35705
7.47465542 8.57664237 3.73270356 115.93646
7.35949884 8.24302755 3.7233222 117.84577
7.27217249 7.90080176 3.71393904 119.45523
7.20246806 7.57149379 3.70455425 120.63084
7.13772416 7.26788524 3.69516802 121.88739
7.08263947 6.99558738 3.68578055 122.96764
7.04071766 6.75663771 3.676392 123.80548
6.99965853 6.5495581 3.66700258 124.69566
6.97237886 6.3718509 3.65761246 125.39047
6.94743986 6.22040282 3.64822182 125.95864
6.92473082 6.09230506 3.63883086 126.5048
6.91110908 5.98481994 3.62943975 126.85923
6.89300956 5.89555422 3.62004869 127.43793
6.87170917 5.82235942 3.61065785 127.8775
6.85376989 5.76355306 3.60126741 128.44478
6.846434 5.71777312 3.59187757 128.62936
6.85507104 5.6839463 3.58248851 128.6625
6.84805962 5.66133879 3.5731004 128.85321
6.84744388 5.64949522 3.56371344 129.01527
6.84493992 5.6482443 3.5543278 129.13614
6.84186901 5.65771115 3.54494366 129.3532
6.84056536 5.67839997 3.53556122 129.53426
6.85228656 5.71112051 3.52618065 129.46231
6.86190394 5.7575122 3.51680213 129.38176
6.86682929 5.82039968 3.50742585 129.4525
6.8783691 5.90477092 3.49805199 129.3247
6.89057995 6.01906828 3.48868072 129.26569
6.91037559 6.17580638 3.47931223 128.97355
6.94002795 6.3902365 3.46994671 128.60128
6.97890295 6.67460081 3.46058432 127.95292
7.00983683 7.0255722 3.45122525 127.58793
7.04694706 7.39335876 3.44186968 126.95693
7.08075117 7.6545426 3.43251779 126.5587
7.12299996 7.71389606 3.42316976 125.8637
7.16787058 7.64788244 3.41382577 125.19422
7.20799453 7.58542196 3.40448599 124.50272
7.27448371 7.58529671 3.3951506 123.55828
7.35786387 7.65588347 3.38581979 122.32834
7.44716092 7.78830424 3.37649372 121.00701
7.53153242 7.96972141 3.36717258 119.77115
7.64805406 8.18478448 3.35785654 117.99433
7.78387034 8.40925844 3.34854578 115.97866
7.92501107 8.60454498 3.33924047 114.10197
8.04244851 8.72593466 3.32994079 112.55845
8.16342505 8.74088151 3.32064692 111.07149
8.26632978 8.6462575 3.31135903 109.72159
8.34961657 8.47893836 3.30207729 108.82405
8.42784189 8.29544508 3.29280188 107.79716
8.48969286 8.13825142 3.28353297 107.25705
8.57275149 8.02642453 3.27427073 106.18992
8.75093981 7.96455936 3.26501534 104.22805
9.01620307 7.95187358 3.25576697 101.18451
9.38150454 7.98675684 3.24652578 97.40631
9.76080668 8.0683532 3.23729196 93.64226
10.14071191 8.19640822 3.22806568 90.28383
10.42883219 8.36924419 3.21884709 87.81991
10.54015059 8.57939359 3.20963638 86.97039
10.45685308 8.80663946 3.20043371 87.75445
10.13823522 9.012208 3.19123925 90.61729
9.66357328 9.14508469 3.18205316 94.91579
9.11244902 9.16871311 3.17287563 98.67773
8.6390923 9.08834618 3.1637068 102.87666
8.26861318 8.94482444 3.15454686 106.5378
7.99344341 8.78135247 3.14539597 109.4407
7.81136477 8.62018303 3.13625428 111.31737
7.68541462 8.46371003 3.12712198 112.59405
7.60552593 8.30876051 3.11799921 113.25107
7.55254662 8.15769066 3.10888615 113.53698
7.52383976 8.01932214 3.09978296 113.52115
7.52791725 7.90425796 3.09068981 113.00697
7.59212801 7.82117142 3.08160684 111.67562
7.72785702 7.77532585 3.07253424 109.31724
7.95296137 7.76942458 3.06347215 105.90216
8.25659695 7.80486386 3.05442074 101.66898
8.6743496 7.88298414 3.04538017 96.52398
9.17291512 8.00563011 3.03635059 90.98272
9.77370325 8.17521165 3.02733217 85.18891
10.3383168 8.39434239 3.01832507 80.29786
10.77905731 8.66494343 3.00932943 76.85367
10.98469507 8.9864855 3.00034543 75.18166
10.91805805 9.35320378 2.99137321 75.52605
10.60956123 9.74978523 2.98241293 77.47628
10.19147963 10.14723319 2.97346474 80.53431
9.8389448 10.50461219 2.96452881 83.19311
9.66436348 10.78212668 2.95560527 84.55902
9.71417373 10.95821321 2.9466943 83.89699
9.99656605 11.03221112 2.93779603 81.43196
10.34134713 11.01016348 2.92891062 78.49639
10.64966796 10.89746542 2.92003822 76.11641
10.8503439 10.70660489 2.91117899 74.56647
10.85398027 10.46462066 2.90233306 74.38934
10.66570674 10.20623061 2.89350059 75.58276
10.30810315 9.9607889 2.88468173 78.06588
9.92311353 9.74519551 2.87587663 81.3474
9.60295148 9.56523639 2.86708543 85.91308
9.41296144 9.42038747 2.85830827 88.72434
9.3391946 9.30838762 2.84954531 90.14905
9.40549678 9.22830527 2.84079668 90.12411
9.62318521 9.18222201 2.83206254 88.61173
9.92925311 9.17577205 2.82334301 86.27039
10.263948 9.21827442 2.81463826 83.87516
10.53482819 9.32288739 2.80594841 82.02972
10.66983498 9.50722786 2.79727361 81.31189
10.69200565 9.7942382 2.788614 81.40725
10.70979069 10.21327149 2.77996972 81.5383
10.87804387 10.80035022 2.7713409 80.44986
11.2694533 11.59683331 2.76272768 77.84597
11.89289394 12.64416831 2.75413021 73.94999
12.78100378 13.96909793 2.74554861 68.97906
13.8225891 15.54980751 2.73698302 63.96638
15.08559593 17.27067623 2.72843358 58.81018
16.60403101 18.94050799 2.71990042 53.57222
18.56053082 20.43061544 2.71138367 48.08098
20.77183248 21.72437856 2.70288346 43.05042
23.24151876 22.75749754 2.69439993 38.56672
25.35573666 23.36745873 2.6859332 35.41772
26.85366977 23.46865072 2.67748341 33.51994
27.18111306 23.17580815 2.66905069 33.17151
26.25194692 22.70043721 2.66063515 34.4244
24.48763698 22.17615855 2.65223694 36.94343
22.26210584 21.59831196 2.64385616 40.74389
20.21057882 20.88091497 2.63549296 44.93727
18.46254832 19.95116232 2.62714745 49.32795
17.12020558 18.81179336 2.61881976 53.24944
16.02284605 17.53701484 2.61051001 57.03423
15.17604189 16.21857804 2.60221833 60.28484
14.38553644 14.91661326 2.59394482 63.73024
13.6390886 13.66588543 2.58568962 67.30813
12.88469608 12.51191753 2.57745284 71.39073
12.18500382 11.50249811 2.5692346 75.59862
11.54923009 10.66069873 2.56103502 79.87994
11.0276579 9.98618204 2.55285421 83.81801
10.5918517 9.46932232 2.5446923 87.35643
10.29114409 9.10015283 2.53654938 90.09274
10.08535303 8.87230742 2.52842559 92.02987
10.00679423 8.78350887 2.52032102 92.92656
10.02778934 8.83421153 2.5122358 92.8273
10.09596073 9.02144383 2.50417003 92.39198
10.13699717 9.32424355 2.49612383 92.06592
10.07391929 9.67612077 2.4880973 92.83098
9.8820153 9.94223441 2.48009055 94.76725
9.55832424 9.96488271 2.47210368 98.25881
9.15892642 9.69261682 2.46413681 102.76101
8.80385656 9.22696015 2.45619004 107.1527
8.49095276 8.71443671 2.44826348 111.29704
8.26488947 8.24445018 2.44035722 114.57355
8.07375485 7.85125434 2.43247137 117.34448
7.94899165 7.54255937 2.42460603 119.38459
7.86167727 7.31830928 2.41676131 120.88811
7.82824203 7.17761037 2.40893729 121.57969
7.81445326 7.12063857 2.40113409 121.95673
7.83659442 7.14931208 2.39335179 121.78412
7.90474332 7.26688398 2.3855905 120.84695
8.00132957 7.47721234 2.37785031 119.59854
8.14772685 7.77892851 2.37013131 117.5516
8.34409391 8.15567794 2.3624336 114.94677
8.58739225 8.55962706 2.35475728 111.8324
8.83924484 8.90106003 2.34710242 108.78929
9.04004986 9.07509729 2.33946913 106.46839
9.11547815 9.03301148 2.33185749 105.7846
9.03859027 8.82427452 2.32426759 106.73267
8.77217165 8.54932745 2.31669952 110.18684
8.38172163 8.28809104 2.30915337 115.39636
7.9327574 8.07496565 2.30162922 122.12986
7.552323 7.91030966 2.29412716 128.35974
7.29941447 7.77832414 2.28664727 133.07676
7.1718853 7.66022302 2.27918963 135.48063
7.14234884 7.54224963 2.27175433 136.40639
7.19362888 7.4192517 2.26434144 135.54978
7.30765714 7.29411439 2.25695104 133.82444
7.43792434 7.1748165 2.24958322 131.59913
7.53468427 7.0705388 2.24223805 130.24022
7.55987699 6.98906902 2.23491561 129.80921
7.51062815 6.93522748 2.22761597 130.84505
7.40095291 6.91024721 2.22033921 132.70471
7.20547347 6.9110721 2.2130854 136.45921
6.94830305 6.93019973 2.20585461 141.52538
6.66249961 6.95705975 2.19864692 147.77388
6.42057276 6.98189161 2.19146239 153.39258
6.22236912 6.99973373 2.1843011 158.46417
6.10014892 7.01022938 2.17716311 161.79494
6.04221077 7.01440324 2.17004849 163.70037
6.04013319 7.01290395 2.1629573 163.8357
6.06183883 7.00702666 2.15588962 163.50543
6.1414258 7.00026611 2.1488455 161.48412
6.2841111 6.9984255 2.141825 158.13402
6.46250937 7.00809498 2.1348282 153.86366
6.72416788 7.03453262 2.12785515 148.10191
7.05813302 7.08002893 2.12090591 141.18504
7.47474464 7.14353771 2.11398053 133.53115
7.87350799 7.22158654 2.10707909 126.81186
8.18046305 7.30986156 2.10020162 122.30016
8.28099231 7.40385699 2.0933482 120.83383
8.14436608 7.49727824 2.08651887 123.08895
7.81316021 7.57878612 2.07971368 128.36863
7.39383871 7.63142047 2.0729327 135.84653
7.03101388 7.63924739 2.06617596 142.96765
6.76938921 7.59868278 2.05944353 148.68723
6.64222979 7.52439949 2.05273544 151.5579
6.61379365 7.44452088 2.04605176 152.33393
6.64679883 7.39010674 2.03939251 151.55532
6.75367658 7.387315 2.03275776 149.25536
6.93122105 7.45621294 2.02614755 145.48305
7.18612114 7.61420817 2.01956191 140.39499
7.51690598 7.87958888 2.0130009 134.38122
7.96251053 8.27861076 2.00646454 126.99167
8.53281477 8.84146598 1.9999529 118.59277
9.2556979 9.60555356 1.99346599 109.49108
10.12681362 10.60867977 1.98700387 100.13982
11.25687648 11.87026027 1.98056657 90.19413
12.62561035 13.35273753 1.97415413 80.49796
14.38946463 14.93294547 1.96776657 70.70349
16.49867105 16.48146963 1.96140394 61.72756
19.03203137 18.05181304 1.95506627 53.57304
21.71086769 19.89124208 1.94875359 46.9714
24.40015896 22.12306518 1.94246593 41.86517
26.3223948 24.33784735 1.93620332 38.84318
27.05306304 25.47108526 1.92996579 37.84297
26.25910985 24.59459266 1.92375337 39.02381
24.08121269 22.04556347 1.91756608 42.59219
21.18872373 18.98948444 1.91140395 48.45287
18.13618138 16.27091259 1.90526701 56.65585
15.50534855 14.17066018 1.89915527 66.32674
13.35827125 12.65743856 1.89306876 77.08136
11.72353731 11.57948817 1.8870075 87.92122
10.41317656 10.75591236 1.88097151 99.032
9.39415812 10.03618548 1.87496081 110.0162
8.5883782 9.34123213 1.86897542 120.34819
7.9587783 8.66333121 1.86301536 130.11227
7.43966276 8.02981699 1.85708063 139.21548
7.02518412 7.46775316 1.85117126 147.68609
6.69783122 6.99015437 1.84528726 154.94781
6.41841016 6.59821964 1.83942865 161.9874
6.19142263 6.28698308 1.83359542 167.93714
6.02601798 6.04982713 1.8277876 172.88009
5.90903867 5.88080778 1.82200519 176.30935
5.80970242 5.77541852 1.8162482 179.64961
5.76829213 5.7303178 1.81051665 180.99288
5.74807354 5.7420037 1.80481053 181.92276
5.74544492 5.80405613 1.79912984 182.07527
5.73104644 5.90232502 1.79347461 182.82023
5.68241855 6.00901119 1.78784482 184.4593
5.6090475 6.08255305 1.78224048 187.16165
5.52903583 6.08525696 1.77666159 189.95836
5.45879534 6.01251518 1.77110815 192.6864
5.41890963 5.89805924 1.76558016 194.1888
5.40780368 5.786391 1.76007762 194.88733
5.44372988 5.70799171 1.75460052 193.67087
5.53539612 5.67452323 1.74914887 190.76355
5.64961393 5.68352117 1.74372264 186.97559
5.76499109 5.722535 1.73832185 183.51044
5.85982218 5.77242764 1.73294648 180.61792
5.90924034 5.81302869 1.72759651 179.38099
5.89198372 5.83084524 1.72227195 179.98185
5.78578133 5.82374841 1.71697279 183.56305
5.65439708 5.79897687 1.711699 187.92064
5.5217634 5.76699162 1.70645058 192.68434
5.43408526 5.73706903 1.70122752 195.92802
5.37429821 5.71432162 1.6960298 198.32436
5.34374837 5.70393605 1.6908574 199.6271
5.33696961 5.71053858 1.68571031 200.09923
5.36914249 5.73862812 1.6805885 199.04713
5.43377751 5.79121191 1.67549197 196.91964
5.5383885 5.86764728 1.67042069 193.33082
5.69600886 5.96133513 1.66537464 188.20846
5.88552443 6.05956951 1.6603538 182.29093
6.15416445 6.14824039 1.65535815 174.50453
6.47767094 6.22194001 1.65038765 165.95432
6.81704878 6.29230548 1.6454423 157.84577
7.11239364 6.38586395 1.64052205 151.40556
7.35661756 6.53266294 1.63562689 146.55813
7.51214148 6.75340464 1.63075679 143.60687
7.57221497 7.04747906 1.62591172 142.6415
7.55616659 7.37715649 1.62109164 143.07563
7.47523918 7.64901754 1.61629654 144.72249
7.33841994 7.73084381 1.61152636 147.34069
7.15563993 7.56045904 1.60678109 149.17571
6.94849346 7.22628673 1.6020607 152.88575
6.71354061 6.8662901 1.59736513 157.64661
6.49148499 6.56097867 1.59269437 162.62567
6.29971389 6.3337947 1.58804836 167.14416
6.15109812 6.18202104 1.58342708 170.94249
6.04537142 6.094884 1.57883049 173.49434
5.96282482 6.06078807 1.57425855 175.8014
5.88456558 6.06945407 1.56971121 177.70729
5.83960314 6.11233384 1.56518844 179.02572
5.80535391 6.18120357 1.56069019 179.72372
5.7994221 6.26645414 1.55621642 179.84474
5.81156624 6.35560756 1.55176708 179.17658
5.8300661 6.43340612 1.54734214 178.58212
5.85045087 6.48403686 1.54294154 177.63993
5.88672964 6.49539468 1.53856523 176.61553
5.92503851 6.46294844 1.53421318 175.14263
5.94430529 6.39063717 1.52988532 174.63688
5.95110278 6.28847053 1.52558162 174.18915
5.9421449 6.16878082 1.52130201 174.43644
5.90473708 6.04309613 1.51704646 175.3821
5.84557772 5.92048054 1.5128149 177.10347
5.77774946 5.80705389 1.50860728 179.03955
5.71617166 5.70622709 1.50442354 180.94862
5.67283708 5.61944564 1.50026364 182.18983
5.64162373 5.54677042 1.49612752 183.1515
5.63754997 5.48763604 1.49201512 183.23554
5.64317831 5.44142418 1.48792638 182.90208
5.65590486 5.40798635 1.48386124 182.56255
5.68736569 5.38801823 1.47981964 181.33819
5.70853528 5.38295078 1.47580153 180.7587
5.71080089 5.39522088 1.47180684 180.50716
5.69610314 5.42836622 1.4678355 181.02044
5.69225457 5.48715496 1.46388747 181.03321
5.6935221 5.57645475 1.45996266 181.00379
5.69998277 5.6980376 1.45606102 180.70015
5.68894519 5.84496937 1.45218249 181.0695
5.67062695 5.99446477 1.44832699 181.5754
5.6515398 6.1089637 1.44449445 182.16235
5.65127397 6.15729407 1.44068482 182.17286
5.66824994 6.13669495 1.43689802 181.53058
5.68114855 6.06415136 1.43313398 181.19718
5.69642151 5.95735012 1.42939263 180.58327
5.72343181 5.83184273 1.4256739 179.79095
5.75898952 5.70415342 1.42197771 178.60666
5.80354631 5.59011315 1.418304 177.25085
5.87238 5.50167742 1.41465269 175.2923
5.93595458 5.44555874 1.41102371 173.50767
6.00996523 5.42440583 1.40741698 171.6368
6.09554577 5.43853951 1.40383242 169.25915
6.21455932 5.48739501 1.40026996 166.34085
6.34589937 5.57035833 1.39672952 162.87056
6.51098006 5.68718265 1.39321102 159.09814
6.68584199 5.83813204 1.38971438 154.87873
6.88807407 6.02394887 1.38623952 150.65275
7.11666098 6.24577395 1.38278637 145.65461
7.40082382 6.50495363 1.37935484 140.21627
7.69356418 6.80248744 1.37594484 134.75264
8.03573446 7.13899149 1.3725563 129.11553
8.39510059 7.51371617 1.36918913 123.46939
8.78155582 7.92366427 1.36584325 118.04418
9.18001459 8.36319608 1.36251857 112.9256
9.62719953 8.82346703 1.35921501 107.71848
10.14874495 9.2942352 1.35593248 102.23567
10.79359238 9.76774445 1.35267089 96.08891
11.53123252 10.24485478 1.34943016 89.99193
12.36443475 10.7399891 1.34621019 83.88993
13.12406365 11.27946215 1.3430109 79.07528
13.6911731 11.88517685 1.3398322 75.77703
13.88187585 12.52502205 1.33667399 74.76922
13.6019389 13.01109016 1.33353619 76.28496
12.91098554 13.00092631 1.33041871 79.91702
11.95897273 12.39399229 1.32732145 85.14452
10.92605603 11.50601023 1.32424431 92.69425
9.96066043 10.63490521 1.32118721 101.23941
9.14549316 9.88027561 1.31815005 109.86203
8.46671815 9.24275027 1.31513273 118.28831
7.93500089 8.70334652 1.31213517 125.82557
7.49507335 8.2453853 1.30915726 132.85904
7.11262732 7.8536794 1.3061989 139.66537
6.80348414 7.51444988 1.30326 145.60418
6.55522531 7.21729618 1.30034046 150.85871
6.36805755 6.95568421 1.29744019 154.86244
6.22264225 6.72602235 1.29455908 158.25365
6.1140839 6.52625889 1.29169703 160.6461
6.04074621 6.35519022 1.28885394 162.27854
5.99572464 6.21214243 1.28602972 163.19581
5.96899061 6.09696876 1.28322425 163.6551
5.96397235 6.0101527 1.28043745 163.55888
5.99798087 5.95284662 1.2776692 162.41185
6.07438032 5.9267978 1.2749194 160.06614
6.18429674 5.93435908 1.27218795 157.03592
6.33081054 5.97817459 1.26947474 153.1332
6.52997064 6.06085874 1.26677967 148.26411
6.77356022 6.18430821 1.26410264 142.73665
7.06339803 6.34844313 1.26144354 136.6603
7.31428086 6.54948514 1.25880226 131.80777
7.46756983 6.77726758 1.25617869 128.93662
7.48952384 7.01256714 1.25357273 128.35616
7.37471436 7.22600256 1.25098428 130.26561
7.14327692 7.38126458 1.24841321 134.20896
6.82457148 7.44435998 1.24585943 140.41016
6.52425232 7.39640517 1.24332283 146.60947
6.28907779 7.24201543 1.24080329 151.96032
6.1290591 7.0071772 1.2383007 155.76645
6.02064955 6.72807387 1.23581496 158.33144
5.94106595 6.43895349 1.23334595 160.34909
5.8792324 6.16509389 1.23089357 161.77219
5.80315333 5.92148998 1.2284577 163.76783
5.71297696 5.71479613 1.22603822 166.12464
5.60772199 5.54610465 1.22363503 169.1439
5.50904862 5.41339178 1.22124802 171.89894
5.42907042 5.31327272 1.21887706 174.40647
5.37901593 5.24215582 1.21652206 175.56654
5.37018882 5.19665455 1.21418288 175.91462
5.38385183 5.17336369 1.21185942 175.22793
5.38791709 5.16822008 1.20955156 175.30175
5.38893616 5.17613468 1.2072592 175.25518
5.37630165 5.19181993 1.2049822 175.6958
5.3890254 5.21125968 1.20272046 175.32132
5.42574149 5.23469871 1.20047386 174.11494
5.48553914 5.26667558 1.19824228 172.3333
5.58125828 5.3143959 1.19602561 169.4499
5.70756211 5.38463753 1.19382373 165.66385
5.86595113 5.48105213 1.19163653 161.10789
6.02414055 5.60216638 1.18946387 156.70465
6.15377574 5.73942372 1.18730566 153.25443
6.2176075 5.87502821 1.18516176 151.55172
6.18662834 5.98330838 1.18303206 152.16671
6.06039529 6.041587 1.18091644 155.29548
5.87036576 6.04359115 1.17881478 160.18244
5.65840262 5.99784926 1.17672697 165.99276
5.4450962 5.91653607 1.17465288 172.45188
5.24240539 5.81049798 1.17259239 178.84451
5.0706391 5.69006476 1.17054538 184.80581
4.95669445 5.56536462 1.16851173 188.95715
4.85920327 5.44569497 1.16649133 192.56461
4.79068352 5.33840379 1.16448404 195.28979
4.74021141 5.24898962 1.16248976 196.98413
4.70279564 5.1809547 1.16050836 198.59553
4.67060951 5.13646534 1.15853971 199.72345
4.65969355 5.11718424 1.1565837 200.23512
4.67366564 5.12541253 1.1546402 199.33227
4.70257988 5.165618 1.15270909 198.10801
4.75584782 5.24619433 1.15079026 195.6322
4.85932097 5.3804016 1.14888357 191.3778
5.00333485 5.58444071 1.14698891 185.65289
5.16596298 5.86987526 1.14510615 179.77241
5.34119756 6.22354619 1.14323517 173.76802
5.55345696 6.56128166 1.14137585 167.03255
5.79095403 6.71043269 1.13952806 160.10818
6.0552184 6.59390995 1.13769169 152.95794
6.33208753 6.35048883 1.1358666 146.24288
6.5726856 6.12013644 1.13405268 140.74092
6.67424936 5.94617772 1.13224981 138.57333
6.58879174 5.82320914 1.13045785 140.24842
6.35177032 5.73401421 1.12867669 145.41313
6.07249686 5.66433525 1.1269062 151.97209
5.82855443 5.6068883 1.12514626 158.24714
5.6670175 5.56116782 1.12339675 162.68291
5.59465049 5.52830349 1.12165754 164.69389
5.59398416 5.50989339 1.11992851 164.62711
5.63738383 5.50672089 1.11820953 163.23419
5.71717624 5.51845045 1.11650048 160.84723
5.871247 5.54416145 1.11480124 156.58255
6.09583505 5.5813381 1.11311169 150.68633
6.37620775 5.62619628 1.11143169 144.06396
6.63853891 5.67357982 1.10976113 138.192
6.82000664 5.71769304 1.10809989 134.52023
6.86939965 5.75369783 1.10644783 133.39312
6.7042613 5.77960797 1.10480484 136.70616
6.37181622 5.7973089 1.10317079 143.68355
5.98040861 5.81208947 1.10154557 153.07795
5.64317062 5.83108848 1.09992903 162.05827
5.40285771 5.8617275 1.09832107 169.2589
5.29533575 5.91070556 1.09672156 172.5242
5.26871269 5.98394954 1.09513038 173.37692
5.32215877 6.0871527 1.09354739 171.50763
5.43561115 6.22634612 1.09197249 167.8455
5.59752064 6.40803052 1.09040554 162.95967
5.80672304 6.63889161 1.08884643 156.91881
6.10584232 6.92538401 1.08729503 149.2674
6.51350353 7.27430134 1.08575122 139.74106
7.06077982 7.69313464 1.08421488 128.94284
7.80245289 8.19175479 1.08268588 116.57801
8.80642434 8.78185876 1.0811641 103.26111
10.06518934 9.47038431 1.07964942 90.28232
11.5208605 10.23998634 1.07814173 78.84928
12.86359456 11.01236296 1.07664089 70.58124
13.784431 11.61842526 1.07514678 65.8633
13.95184505 11.84466403 1.07365929 65.0065
13.26946299 11.58463702 1.07217829 68.34612
12.06181387 10.93645976 1.07070367 75.1215
10.6098788 10.10570309 1.0692353 85.39825
9.30243263 9.25976073 1.06777306 97.35682
8.24255673 8.48562534 1.06631683 109.8018
7.44717042 7.81547899 1.06486649 121.47823
6.81815176 7.253562 1.06342192 132.63212
6.33879469 6.7909859 1.06198301 141.76144
5.96083044 6.41340779 1.06054963 146.90863
5.68064229 6.10545816 1.05912166 151.73422
5.46009869 5.85286658 1.05769899 156.16608
5.29553315 5.64315039 1.0562815 159.39996
5.17941498 5.46585701 1.05486907 161.68318
5.08628292 5.31293558 1.05346157 163.37949
5.00285636 5.17916617 1.0520589 164.8601
4.93182946 5.06207378 1.05066094 166.21202
4.85724343 4.96112943 1.04926757 167.65909
4.78537936 4.87656556 1.04787867 169.23638
4.71496681 4.80834901 1.04649412 170.74571
4.65816643 4.75566582 1.04511382 171.82856
4.5935375 4.71678489 1.04373764 173.35602
4.52142998 4.68920892 1.04236547 175.27814
4.44333738 4.66997939 1.0409972 177.52094
4.39124676 4.656097 1.03963271 178.78423
4.36493326 4.64504206 1.03827188 178.86786
4.34995008 4.63519639 1.03691461 178.57557
4.32723647 4.62620228 1.03556077 178.59472
4.3163832 4.61891573 1.03421026 178.08408
4.31549517 4.61512265 1.03286297 177.32928
4.29742813 4.61709854 1.03151878 177.08659
4.29376558 4.62713334 1.03017757 176.48944
4.30237086 4.64711195 1.02883925 175.20162
4.31554721 4.67806412 1.02750369 173.8789
4.33184304 4.71952512 1.02617079 172.46357
4.37673478 4.76862641 1.02484044 169.8585
4.43841002 4.81943777 1.02351252 166.79618
4.50521714 4.86414715 1.02218693 163.49115
4.57268377 4.8975229 1.02086356 160.44119
4.63093004 4.92216703 1.0195423 157.72374
4.6773068 4.94885145 1.01822305 155.48094
4.72254547 4.99131249 1.01690569 157.35599
4.75932823 5.05992421 1.01559012 159.24868
4.79734455 5.15717402 1.01427624 159.8165
4.86183006 5.26948383 1.01296393 158.92549
4.95507483 5.36098433 1.01165309 156.93648
5.08481656 5.39805607 1.01034362 153.70438
5.25058825 5.39322191 1.00903542 149.6012
5.44438615 5.38759218 1.00772837 144.7786
5.67660823 5.40745129 1.00642238 139.41306
5.9195471 5.4590328 1.00511735 134.00323
6.12837626 5.53868444 1.00381316 129.87654
6.25874815 5.63892319 1.00250973 127.48697
6.31649485 5.75087306 1.00120695 126.5758
6.3000692 5.86576471 0.99990471 127.21559
6.25552164 5.97663962 0.99860292 128.30765
6.20690229 6.08030609 0.99730149 129.65318
6.20000548 6.1791088 0.9960003 129.9302
6.24389397 6.28053647 0.99469927 129.28148
6.36788875 6.39567723 0.9933983 126.87243
6.5684363 6.53705032 0.99209728 123.23414
6.84887679 6.7171443 0.99079613 118.28719
7.22641091 6.94776982 0.98949474 112.29681
7.66282104 7.23970319 0.98819302 105.96511
8.1749099 7.60168854 0.98689089 99.48792
8.69696732 8.03770821 0.98558824 93.56909
9.19029196 8.54123643 0.98428498 88.7023
9.62310396 9.08669734 0.98298102 84.86138
9.96322117 9.62351777 0.98167626 82.15894
10.22034812 10.0860407 0.98037062 80.24959
10.40980009 10.42666267 0.97906401 78.902
10.55733783 10.64768062 0.97775634 77.92044
10.68085637 10.79649599 0.97644751 77.14177
10.77762227 10.93284959 0.97513744 76.54184
10.89892074 11.10657345 0.97382604 75.80214
11.19780886 11.35668045 0.97251323 73.8949
11.74724557 11.7157802 0.97119891 70.53003
12.58299725 12.20432307 0.96988301 65.9447
13.68238045 12.80851625 0.96856543 60.69156
14.95318222 13.44448914 0.9672461 55.64992
16.17184229 13.93610314 0.96592493 51.48886
17.07266235 14.07012127 0.96460184 48.86132
17.34662406 13.74446943 0.96327674 48.11261
16.8473409 13.05941674 0.96194956 49.63081
15.66733478 12.22577479 0.96062021 53.42002
14.0217726 11.41825962 0.95928862 59.76427
12.35467985 10.72195718 0.9579547 67.86619
10.86006912 10.15409287 0.95661838 77.33952
9.72745822 9.69839453 0.95527959 86.48226
8.88355154 9.32719031 0.95393823 94.82143
8.32308607 9.01271869 0.95259425 101.30389
7.93193222 8.73255679 0.95124756 106.33741
7.65160439 8.472299 0.94989808 110.2821
7.44227221 8.22621307 0.94854576 113.3427
7.29667638 7.9956728 0.9471905 115.65806
7.15759796 7.78610672 0.94583225 117.9352
7.02527956 7.60386908 0.94447093 120.27493
6.92825456 7.45415773 0.94310648 121.86892
6.84876972 7.34013697 0.94173881 123.23621
6.79070168 7.26276148 0.94036787 124.08713
6.79835108 7.22080439 0.93899358 123.9077
6.82876899 7.21077072 0.93761588 123.23915
6.88855983 7.22744291 0.9362347 122.24191
6.96668343 7.26347173 0.93484998 120.83967
7.08404766 7.310743 0.93346166 118.91765
7.23249283 7.36180856 0.93206967 116.44868
7.43127277 7.41178665 0.93067394 113.38383
7.65769592 7.45982998 0.92927442 110.03224
7.93194605 7.50940325 0.92787105 106.25013
8.2585653 7.56717867 0.92646376 102.06516
8.64489155 7.64114432 0.9250525 97.48926
9.08178361 7.7387161 0.92363721 92.81223
9.54885102 7.86532373 0.92221783 88.19474
9.99054015 8.02347535 0.9207943 84.38856
10.35503073 8.21224379 0.91936658 81.39891
10.59286305 8.42711693 0.9179346 79.66484
10.672906 8.66052972 0.91649831 78.9971
10.65446164 8.90481128 0.91505766 79.15073
10.60528492 9.15220279 0.91361261 79.39587
10.53506456 9.3969052 0.91216308 79.88359
10.48283863 9.6346777 0.91070905 80.14671
10.45008313 9.86320091 0.90925045 80.41541
10.48572979 10.08367168 0.90778725 80.13332
10.58477602 10.30281834 0.90631938 79.39979
10.81098083 10.53394231 0.90484682 77.71188
11.13864291 10.79619603 0.9033695 75.44644
11.54829655 11.1124713 0.9018874 72.80181
12.11371715 11.50666779 0.90040046 69.36653
12.80682455 12.00057005 0.89890864 65.64918
13.62347914 12.60914513 0.8974119 61.68586
14.4814079 13.33061379 0.8959102 58.08353
15.2882014 14.12701562 0.8944035 54.97642
15.92382785 14.90433275 0.89289177 52.81291
16.30525539 15.53353587 0.89137496 51.5611
16.36053883 15.93139979 0.88985304 51.41679
16.10138023 16.09378743 0.88832597 52.21728
15.65620275 16.02790735 0.88679372 53.7076
15.19655095 15.7327826 0.88525626 55.35141
14.79298218 15.25420706 0.88371355 56.86071
14.5001676 14.68058665 0.88216556 58.0058
14.28507503 14.0847317 0.88061227 58.84011
14.02308073 13.50020172 0.87905363 59.92533
13.65436923 12.93443036 0.87748963 61.50194
13.09969937 12.38528287 0.87592023 64.15845
12.37932999 11.84938631 0.87434541 67.91535
11.54489409 11.32474798 0.87276514 72.84521
10.68395098 10.811344 0.8711794 78.68071
9.80972721 10.31114411 0.86958817 85.70031
9.01687741 9.82756906 0.86799142 93.26002
8.32438546 9.36441876 0.86638914 101.10434
7.77711113 8.92495455 0.86478129 108.18138
7.34086933 8.51136491 0.86316787 114.62086
7.01609415 8.12481404 0.86154884 119.92646
6.7799895 7.76564709 0.85992421 124.13549
6.63573145 7.43365568 0.85829395 126.77844
6.56082532 7.12832299 0.85665804 128.27271
6.53763241 6.84903072 0.85501647 128.67889
6.58171533 6.59518853 0.85336923 127.80065
6.63856166 6.36626539 0.8517163 126.7029
6.67558345 6.16171043 0.85005768 126.06437
6.64970017 5.9808134 0.84839335 126.55644
6.56038207 5.82254233 0.84672331 128.25569
6.3938322 5.68549494 0.84504755 131.66472
6.18444809 5.56789072 0.84336606 136.02417
5.97220605 5.46778535 0.84167883 140.95329
5.79420444 5.38329828 0.83998587 145.20734
5.6598913 5.31291589 0.83828716 148.75785
5.56108328 5.25560406 0.8365827 151.29029
5.45072303 5.21078244 0.8348725 154.43208
5.33726851 5.17813272 0.83315655 157.64917
5.21713317 5.15706294 0.83143486 161.27562
5.11227142 5.1457953 0.82970741 164.51348
4.99604745 5.1402101 0.82797423 168.41764
4.88877943 5.13295886 0.82623531 172.21225
4.80584845 5.11383362 0.82449065 175.08626
4.75215095 5.07251243 0.82274027 177.12445
4.70448265 5.00328882 0.82098416 178.84293
4.66708416 4.90859926 0.81922235 180.42222
4.6392284 4.79801002 0.81745483 181.35221
4.60797254 4.68355562 0.81568162 182.65302
4.57891847 4.5754796 0.81390272 183.70748
4.563114 4.48072607 0.81211816 184.4123
4.56041232 4.40360205 0.81032794 184.45922
4.57947158 4.34712435 0.80853208 183.76765
4.59944722 4.31412715 0.80673059 183.01887
4.60924638 4.30807878 0.8049235 182.57026
4.60831098 4.33344266 0.80311082 182.62529
4.6002574 4.39561231 0.80129256 182.92985
4.58202956 4.50011595 0.79946875 183.70392
4.54699301 4.65028847 0.79763941 185.04615
4.51014645 4.84130626 0.79580457 186.60208
4.47344788 5.0477036 0.79396423 188.1366
4.43610736 5.21091908 0.79211844 189.77226
4.39617468 5.26347279 0.79026721 191.37219
4.37249679 5.19448339 0.78841058 192.46479
4.36052368 5.05588326 0.78654856 193.00817
4.36763118 4.9021392 0.78468119 192.70134
4.38361818 4.76299437 0.7828085 191.94677
4.40430645 4.6508462 0.78093051 191.08471
4.43345451 4.56955069 0.77904727 189.84071
4.46629812 4.51860362 0.7771588 188.40506
4.52522507 4.49538729 0.77526513 185.92271
4.62127365 4.49653143 0.77336631 182.13389
4.74361497 4.51892787 0.77146237 177.40774
4.88542975 4.55947336 0.76955334 172.21331
5.06274712 4.61504588 0.76763927 166.21338
5.25958041 4.68201352 0.76572019 159.98457
5.43172743 4.75598535 0.76379615 154.94537
5.54669045 4.83200468 0.76186718 151.66762
5.57345394 4.90559616 0.75993333 151.03495
5.52395447 4.97405081 0.75799464 152.29943
5.42247282 5.03725072 0.75605117 155.21495
5.30422916 5.0974855 0.75410294 158.58997
5.20656138 5.15843641 0.75215002 161.63373
5.14256106 5.22405012 0.75019245 163.59436
5.13975165 5.29774403 0.74823027 163.71439
5.16409389 5.38186755 0.74626354 162.94964
5.22173692 5.47722209 0.74429231 161.11773
5.31904525 5.58269447 0.74231664 158.20137
5.42833326 5.69538172 0.74033657 154.96578
5.53256845 5.81173278 0.73835216 152.13364
5.62975803 5.92955318 0.73636347 149.38534
5.70783512 6.04981651 0.73437054 147.41818
5.7752276 6.17676852 0.73237345 145.5826
5.85649382 6.31586882 0.73037225 143.63962
5.94892056 6.470721 0.72836699 141.39785
6.09361711 6.64070706 0.72635775 138.07773
6.27283478 6.82041562 0.72434458 134.09394
6.47397322 7.00092903 0.72232754 129.95211
6.65423234 7.17250296 0.7203067 126.46004
6.85662759 7.32690159 0.71828212 122.67554
7.06224676 7.45940268 0.71625387 119.1507
7.26116915 7.57014701 0.71422202 115.82743
7.49412917 7.66530421 0.71218664 112.3048
7.77299097 7.75671389 0.71014778 108.16886
8.078741 7.85842238 0.70810554 104.17503
8.36239665 7.9812915 0.70605996 100.59497
8.60186823 8.1285159 0.70401114 97.85273
8.77261914 8.29304896 0.70195914 95.99363
8.85040398 8.45832101 0.69990403 95.24619
8.80322609 8.60248364 0.69784589 95.82177
8.60898086 8.70486814 0.6957848 97.98942
8.35812535 8.75285971 0.69372084 101.02972
8.12769863 8.74554171 0.69165408 103.9213
7.99380562 8.69250157 0.6895846 105.7619
7.95444038 8.60936581 0.68751248 106.29779
8.01695637 8.51336326 0.68543781 105.58997
8.14562177 8.42144679 0.68336067 103.96824
8.34869528 8.35111095 0.68128113 101.57395
8.61817297 8.32213942 0.67919929 98.468
9.02396757 8.35858375 0.67711523 94.11801
9.58134587 8.49140429 0.67502904 88.68194
10.34366044 8.76317163 0.67294079 82.20999
11.33745649 9.23353018 0.6708506 75.0733
12.59292794 9.98122282 0.66875853 67.61386
13.94593775 11.09620266 0.66666468 61.09765
15.33557511 12.65035685 0.66456915 55.60338
16.52199106 14.61316593 0.66247202 51.63685
17.27698377 16.64883141 0.66037339 49.37197
17.40783023 17.92561833 0.65827335 49.01683
16.87939566 17.65046026 0.656172 50.54429
15.7943486 16.09604381 0.65406943 54.01899
14.48252638 14.18601526 0.65196574 58.89582
13.10632359 12.49771128 0.64986103 65.10218
11.92108511 11.17744755 0.6477554 71.55867
10.91408195 10.19154401 0.64564894 78.1693
10.1529931 9.46778297 0.64354176 84.01417
9.59986448 8.94276305 0.64143396 88.88203
9.17818143 8.57030276 0.63932564 92.94012
8.87071393 8.31599836 0.6372169 96.16561
8.67693317 8.14920065 0.63510785 98.32879
8.5126757 8.03743384 0.6329986 100.19978
8.33080721 7.94580044 0.63088925 102.41068
8.06793279 7.84219961 0.6287799 105.70894
7.71749323 7.70552545 0.62667067 110.57245
7.29552102 7.53042476 0.62456166 116.89516
6.85070562 7.32483384 0.62245299 124.5547
6.46750767 7.10282046 0.62034476 131.8865
6.13891758 6.87792473 0.61823708 138.96853
5.88673718 6.65961533 0.61613008 144.8883
5.66852978 6.45269965 0.61402385 150.49931
5.49775131 6.25863286 0.61191851 155.17844
5.38375465 6.07755063 0.60981419 158.413
5.30317759 5.90983834 0.60771099 160.88817
5.2386722 5.75653004 0.60560903 162.76389
5.21360498 5.61872104 0.60350843 163.59206
5.20521943 5.49679129 0.60140931 163.72888
5.23061164 5.39003167 0.59931178 163.11024
5.26434179 5.29685618 0.59721597 161.99331
5.30674255 5.2154858 0.59512199 160.79638
5.36028776 5.14464368 0.59302997 159.22817
5.42217354 5.08403949 0.59094003 157.5374
5.43797832 5.03446276 0.58885229 157.22078
5.43841094 4.99751184 0.58676688 157.2241
5.43113259 4.97520643 0.58468392 157.6477
5.41657508 4.9695951 0.58260353 158.07809
5.41263477 4.98250656 0.58052584 158.41988
5.43334239 5.01541387 0.57845099 157.81624
5.4866719 5.06934109 0.57637908 156.48842
5.56140067 5.1447322 0.57431026 154.42405
5.65394775 5.24122565 0.57224466 152.02575
5.72808877 5.35726136 0.5701824 150.12539
5.77036366 5.489607 0.5681236 149.07464
5.74405187 5.63305978 0.56606842 149.93343
5.66388523 5.78093204 0.56401697 152.14248
5.58476684 5.92668425 0.56196939 154.49514
5.53097033 6.06595848 0.55992581 156.02048
5.50162821 6.19723231 0.55788636 157.03584
5.49281395 6.32067943 0.55585119 157.33323
5.52041012 6.43631042 0.55382042 156.67024
5.61416084 6.54298638 0.55179419 154.05265
5.76444526 6.63812749 0.54977264 150.04553
5.95914486 6.71785844 0.54775591 145.15487
6.24548566 6.77729757 0.54574413 138.46401
6.60410696 6.81122908 0.54373744 130.97271
6.9975804 6.81546297 0.54173599 123.58585
7.34549167 6.78879423 0.5397399 117.75966
7.60006886 6.73430886 0.53774933 113.79717
7.6852557 6.65935761 0.53576441 112.55156
7.6156554 6.57388956 0.53378529 113.55124
7.43461999 6.48823161 0.5318121 116.34665
7.21206556 6.41129405 0.52984499 119.91821
7.0014852 6.34987249 0.5278841 123.54406
6.82142778 6.30863272 0.52592958 126.78576
6.67543886 6.29055748 0.52398158 129.57494
6.58327332 6.2974473 0.52204023 131.38518
6.53024186 6.33004788 0.52010568 132.45179
6.46702886 6.38771421 0.51817808 133.7379
6.41332864 6.46756823 0.51625758 134.84861
6.36225462 6.56329912 0.51434432 135.9491
6.30705654 6.66365272 0.51243845 137.11772
6.27726695 6.75004529 0.51054013 137.829
6.27009093 6.7955424 0.50864948 137.9266
6.26672947 6.77814451 0.50676668 138.04263
6.27277218 6.7061671 0.50489187 137.87015
6.29825711 6.61271963 0.50302519 137.33797
6.34652205 6.52727652 0.5011668 136.21769
6.43763653 6.46581561 0.49931685 134.31004
6.57020052 6.43404441 0.49747549 131.63562
6.73670792 6.43065792 0.49564288 128.38612
6.90774352 6.44920713 0.49381916 125.24608
7.0794535 6.47989195 0.4920045 122.15944
7.19514639 6.51288088 0.49019903 120.25823
7.23374787 6.5419187 0.48840292 119.55232
7.21259622 6.56540924 0.48661633 119.97273
7.11513662 6.58442057 0.4848394 121.54928
6.95926239 6.600471 0.48307229 124.32177
6.80667955 6.61500192 0.48131515 127.07821
6.66408937 6.62983664 0.47956815 129.81897
6.54958852 6.64767185 0.47783144 132.09941
6.48476123 6.67221774 0.47610517 133.38867
6.46054479 6.70819375 0.4743895 133.93302
6.48694638 6.76061391 0.4726846 133.29983
6.55052942 6.83306322 0.4709906 132.11751
6.63695844 6.92511187 0.46930769 130.3128
6.75434152 7.0292144 0.467636 128.13066
6.87369605 7.1279096 0.46597571 125.83849
6.99411665 7.1941345 0.46432697 123.7041
7.06880732 7.19919108 0.46268993 122.39763
7.07786117 7.1282487 0.46106477 122.22653
7.02275118 6.99179413 0.45945163 123.22901
6.94051518 6.82037343 0.45785067 124.6187
6.84976362 6.64748919 0.45626207 126.36116
6.80290838 6.49582073 0.45468597 127.14172
6.81234832 6.37379246 0.45312255 127.06475
6.81318101 6.27833523 0.45157195 126.97213
6.74703972 6.20012224 0.45003434 128.26782
6.60202031 6.12819298 0.44850988 131.07779
6.34833305 6.05370949 0.44699873 136.29273
6.03756587 5.97161382 0.44550106 143.3418
5.74409074 5.88023479 0.44401703 150.59972
5.49062773 5.78019591 0.44254679 157.65808
5.28540935 5.67358518 0.44109051 163.67772
5.12587129 5.56413889 0.43964835 168.88401
5.01589109 5.45721177 0.43822048 172.48146
4.94532509 5.35901773 0.43680705 175.01926
4.90766837 5.27529161 0.43540823 176.34633
4.90304348 5.21003128 0.43402419 176.51229
4.9211294 5.16472474 0.43265507 175.90678
4.95933591 5.13808611 0.43130106 174.47053
5.01302379 5.12619997 0.4299623 172.68688
5.06912815 5.1230423 0.42863896 170.71488
5.11839737 5.12201603 0.42733121 169.14246
5.14306295 5.11714 0.42603921 168.25415
5.15900005 5.10504581 0.42476312 167.79937
5.16665174 5.08582287 0.42350311 167.53364
5.13571248 5.06284759 0.42225933 168.53685
5.10685063 5.04190306 0.42103195 169.42831
5.0997031 5.02965441 0.41982113 169.64266
5.10836252 5.03259049 0.41862705 169.40539
5.12962185 5.05624675 0.41744985 168.66269
5.16174577 5.10503118 0.4162897 167.66749
5.2198976 5.18214888 0.41514677 165.85079
5.31618885 5.29043632 0.41402122 162.85835
5.44491245 5.43156671 0.41291321 159.02269
5.60958929 5.60656241 0.4118229 154.35183
5.82173816 5.81513751 0.41075045 148.70451
6.08887053 6.05537229 0.40969604 142.20233
6.4085275 6.32200774 0.40865982 135.10797
6.78786061 6.60569398 0.40764195 127.59073
7.23776296 6.89219433 0.40664259 119.61277
7.72245631 7.16315739 0.40566192 112.13193
8.1805169 7.39913904 0.40470008 105.854
8.53414426 7.58441707 0.40375724 101.45954
8.70144254 7.71110797 0.40283357 96.61638
8.71586033 7.78065539 0.40192922 94.13465
8.60372677 7.80256998 0.40104435 93.81394
8.38623131 7.79204814 0.40017913 94.92665
8.1141992 7.76573154 0.39933372 97.00405
7.83486224 7.73452766 0.39850827 99.34014
7.52895863 7.69236026 0.39770295 102.41754
7.20778682 7.61249794 0.39691792 105.95837
6.91638716 7.46957527 0.39615334 109.4942
6.66636792 7.27318737 0.39540936 112.65761
6.47282837 7.06183669 0.39468614 115.08141
6.30002564 6.8688369 0.39398385 117.39801
6.17607758 6.70853358 0.39330265 118.79138
6.07378707 6.58238592 0.39264268 119.98413
6.01103257 6.48676554 0.39200412 120.34725
5.97137828 6.41691086 0.39138711 120.37331
5.96615384 6.3679255 0.39079182 119.68658
5.96968553 6.33384417 0.3902184 118.80528
5.98002581 6.30545085 0.389667 117.89909
6.01579745 6.26899174 0.38913779 116.41168
6.0836184 6.20997802 0.38863092 114.50392
6.16603396 6.12273209 0.38814655 112.24199
6.23997422 6.01598002 0.38768482 110.27528
6.31087893 5.90626945 0.3872459 108.39559
6.37423288 5.80704559 0.38682994 106.696
6.394426 5.72373728 0.3864371 105.80841
6.37315505 5.65508756 0.38606752 105.49541
6.30988334 5.59647765 0.38572135 106.03292
6.20321467 5.5425704 0.38539876 107.21324
6.05100059 5.48843896 0.3850999 109.38875
5.86228906 5.42969994 0.38482491 112.77948
5.66655837 5.36269533 0.38457394 121.14167
5.48260014 5.2852169 0.38434715 127.85095
5.32275325 5.19728074 0.38414469 133.42327
5.18652253 5.10126532 0.3839667 138.42316
5.06148317 5.00120976 0.38381334 142.90067
4.95190625 4.90166004 0.38368475 147.2461
4.85780931 4.80663269 0.38358107 150.88288
4.76482041 4.71903919 0.38350247 154.75373
4.69980266 4.640605 0.38344908 157.57393
4.65531217 4.57214247 0.38342105 159.70023
4.61633743 4.5139576 0.38341853 161.74043
4.58036918 4.46625411 0.38344165 163.57251
4.55780557 4.4293692 0.38349057 165.0719
4.53307389 4.40350072 0.38356542 166.64723
4.50762413 4.39037567 0.38366636 168.48549
4.47475299 4.39049545 0.38379352 170.34518
4.45612225 4.40460362 0.38394704 171.61843
4.43032833 4.43283194 0.38412707 172.9752
4.40587271 4.47411602 0.38433374 174.35663
4.40906831 4.52561734 0.38456719 174.59383
4.40013521 4.58267352 0.38482757 175.2845
4.37254547 4.63996588 0.38511501 176.74033
4.353392 4.69366045 0.38542964 177.82034
4.34908976 4.74301704 0.38577161 178.36145
4.35718078 4.78861342 0.38614105 178.26964
4.3586326 4.82988807 0.38653809 178.56073
4.35456271 4.86274546 0.38696288 178.93944
4.35337282 4.88136534 0.38741553 179.32251
4.35854063 4.88159593 0.38789619 179.44422
4.36005895 4.86299964 0.38840499 179.92913
4.36559685 4.82765257 0.38894205 180.22694
4.37608388 4.77837082 0.38950752 180.18084
4.38748555 4.71798051 0.39010151 180.00614
4.37389716 4.65055495 0.39072415 180.68567
4.34838084 4.58123793 0.39137558 182.06066
4.32784717 4.51480333 0.39205592 183.04333
4.31276564 4.45437459 0.39276529 183.93142
4.30392794 4.40119467 0.39350383 184.47746
4.29941947 4.35517735 0.39427165 184.87364
4.296208 4.31557296 0.39506887 185.20015
4.28574128 4.28153009 0.39589563 185.76582
4.28552457 4.25235626 0.39675204 186.00958
4.29905073 4.2276421 0.39763822 185.45788
4.30784976 4.20728709 0.39855429 185.09994
4.32267764 4.1914872 0.39950037 184.16447
4.34749338 4.18071451 0.40047658 183.13127
4.38550891 4.17569785 0.40148303 181.58447
4.44825267 4.17741215 0.40251984 179.24017
4.50880855 4.18707467 0.40358712 176.89674
4.57425241 4.20614823 0.40468499 174.47389
4.65886673 4.23634808 0.40581356 171.50529
4.75801003 4.27964346 0.40697294 167.96642
4.89631756 4.33823634 0.40816324 163.4481
5.05655779 4.4144865 0.40938457 158.2719
5.22688265 4.51071683 0.41063704 153.31975
5.39564219 4.62874521 0.41192075 148.55548
5.55760466 4.76879587 0.41323582 144.32898
5.67024143 4.92758074 0.41458234 141.52751
5.73568782 5.09477178 0.41596043 139.73752
5.77382097 5.25037029 0.41737018 138.74298
5.7875672 5.36750108 0.41881169 138.20445
5.77114099 5.4253066 0.42028507 138.77386
5.77033864 5.42385475 0.42179042 138.79667
5.7735979 5.3841606 0.42332783 138.81453
5.78255915 5.33340391 0.4248974 138.68703
5.75137521 5.2921986 0.42649923 139.43543
5.70324114 5.27173824 0.42813341 140.73234
5.68081042 5.2763451 0.42980003 141.25194
5.68259829 5.30631942 0.43149919 141.47167
5.68896758 5.35941569 0.43323098 141.30427
5.6946848 5.43112264 0.43499549 141.29064
5.68278293 5.51423196 0.43679281 141.6139
5.6291795 5.59842153 0.43862302 143.01766
5.53069348 5.67075812 0.44048621 145.73314
5.40859978 5.71790573 0.44238247 149.09902
5.26165131 5.72968949 0.44431188 153.51576
5.10277352 5.70238079 0.44627453 158.39323
4.95002629 5.64033426 0.44827049 163.59142
4.82179129 5.55485789 0.45029984 168.10693
4.71931709 5.45960214 0.45236266 171.98243
4.63638792 5.36556874 0.45445903 175.27704
4.58195761 5.27896338 0.45658904 177.52287
4.54985781 5.2022394 0.45875274 179.03524
4.52165979 5.13563512 0.46095021 180.3035
4.47898209 5.07830088 0.46318153 182.30275
4.44801791 5.02882697 0.46544677 183.72736
4.42498611 4.98523748 0.467746 184.9829
4.39986985 4.94454223 0.47007928 186.21826
4.35852819 4.90230405 0.47244668 188.17938
4.31838362 4.85315811 0.47484827 190.16372
4.29320493 4.79315696 0.47728411 191.44745
4.27349595 4.72227602 0.47975426 192.61756
4.26187836 4.64445839 0.48225878 193.31878
4.25477613 4.56539933 0.48479774 193.92401
4.26394889 4.48999601 0.48737119 193.67178
4.27732677 4.4214555 0.48997919 193.28632
4.3022328 4.36175837 0.49262179 192.32408
4.3291116 4.31182929 0.49529906 191.2535
4.36119314 4.27241667 0.49801103 189.8999
4.40127287 4.24384257 0.50075776 188.20414
4.44865291 4.2263994 0.50353931 186.32573
4.49275043 4.22020001 0.50635571 184.4929
4.52335481 4.22575468 0.50920702 183.34501
4.54210717 4.24316071 0.51209328 182.595
4.54409596 4.27266361 0.51501454 182.62007
4.55091597 4.31452524 0.51797083 182.39488
4.58420641 4.36903684 0.5209622 181.10324
4.61583012 4.43655563 0.52398868 179.93478
4.64525792 4.51757525 0.52705033 178.80821
4.68999394 4.61283358 0.53014716 177.22711
4.74885456 4.72344129 0.53327921 175.02662
4.83144059 4.85099919 0.53644652 172.10071
4.93158116 4.99765806 0.53964913 168.65913
5.05689713 5.16609318 0.54288705 164.5248
5.20816099 5.35938961 0.54616032 159.79075
5.36561091 5.58083642 0.54946896 155.09857
5.55680237 5.8337158 0.552813 149.88447
5.79806115 6.12082128 0.55619247 143.65673
6.08955301 6.44385382 0.55960737 136.90307
6.4493835 6.80210444 0.56305775 129.3793
6.89049686 7.19036659 0.56654361 121.24562
7.3635519 7.59514004 0.57006497 113.54953
7.87892186 7.99044784 0.57362184 106.24341
8.39142912 8.33618776 0.57721425 99.85849
8.8137819 8.58632389 0.58084219 95.154
9.06724585 8.70952545 0.5845057 92.61332
9.11326774 8.70748556 0.58820476 92.20894
8.98071442 8.61034295 0.59193939 93.67432
8.75040515 8.45473319 0.5957096 96.20044
8.47991619 8.26786557 0.59951539 99.35962
8.23969107 8.06524619 0.60335676 102.41547
8.09560886 7.85504148 0.60723371 104.27389
8.07008058 7.64222375 0.61114624 104.72309
8.16195306 7.43055228 0.61509436 103.6729
8.28831029 7.22307168 0.61907804 102.23688
8.34383625 7.02202196 0.6230973 101.6361
8.25231013 6.828742 0.62715212 102.87671
7.96850958 6.64366736 0.63124248 106.62863
7.50715529 6.46690541 0.63536839 113.285
6.95655713 6.29804306 0.63952983 122.40165
6.4238873 6.13679682 0.64372678 132.57147
5.93526509 5.9831734 0.64795922 143.59934
5.56084346 5.83763335 0.65222715 153.22465
5.29582915 5.70104499 0.65653053 161.01536
5.11922339 5.5745322 0.66086935 166.51768
4.99927573 5.45915475 0.66524358 170.55796
4.92939345 5.35554459 0.66965321 173.0786
4.87805813 5.26361309 0.67409819 174.8395
4.83515343 5.18250635 0.67857851 176.57159
4.79464257 5.11093768 0.68309414 177.93162
4.74553204 5.04779758 0.68764503 179.95048
4.68954758 4.99233137 0.69223117 182.06296
4.6210802 4.94524202 0.69685251 184.78695
4.5600495 4.90651534 0.70150901 187.37305
4.51100042 4.876101 0.70620064 189.32381
4.47876424 4.85324736 0.71092736 190.89298
4.43655703 4.83608926 0.71568912 192.59987
4.39077009 4.821418 0.72048588 194.72664
4.35345061 4.80560933 0.72531759 196.40852
4.31609457 4.78703532 0.7301842 198.12674
4.26942626 4.76725252 0.73508568 200.42126
4.24040024 4.74938859 0.74002195 201.67108
4.2203883 4.73550254 0.74499298 202.86071
4.21894013 4.72563266 0.7499987 202.79271
4.22789182 4.71840403 0.75503906 202.51777
4.21642637 4.7118753 0.760114 203.09966
4.20509266 4.70408468 0.76522346 203.59775
4.22055064 4.69294249 0.77036737 203.02104
4.2598916 4.67719799 0.77554568 200.93151
4.29291598 4.65817907 0.78075832 199.53957
4.32056567 4.64061085 0.78600521 198.31059
4.357406 4.63083254 0.7912863 196.73803
4.39172126 4.63421025 0.7966015 195.27661
4.42647475 4.65390226 0.80195075 193.6705
4.46363467 4.69089571 0.80733396 192.19819
4.52276778 4.74434181 0.81275108 189.59861
4.57653474 4.81179028 0.818202 187.52766
4.61586639 4.88899524 0.82368666 185.90598
4.63939692 4.96987503 0.82920497 184.99045
4.64599899 5.04660654 0.83475685 184.811
4.64391221 5.11046099 0.8403422 184.85667
4.65056068 5.15385841 0.84596096 184.70174
4.64879858 5.17308095 0.85161301 184.64559
4.67198913 5.16947147 0.85729828 183.80859
4.68972488 5.14788303 0.86301667 183.17169
4.68814878 5.11402288 0.86876808 183.30321
4.69752095 5.07272566 0.87455241 182.98323
4.70435308 5.02737407 0.88036958 182.70841
4.72524118 4.98001282 0.88621947 182.01918
4.75926143 4.93190341 0.89210199 180.66983
4.79324476 4.8841088 0.89801703 179.43316
4.81005118 4.8379738 0.90396448 178.88112
4.80953388 4.79530427 0.90994424 178.8878
4.82363456 4.75823841 0.9159562 178.35716
4.84680594 4.72892427 0.92200024 177.48271
4.86405242 4.70915085 0.92807625 176.93487
4.86338361 4.7000496 0.93418411 177.07452
4.89093287 4.70192956 0.94032372 176.05023
4.9157851 4.71425435 0.94649495 175.2058
4.93300437 4.73583269 0.95269767 174.65271
4.96102339 4.76512073 0.95893177 173.66917
4.99115562 4.80058764 0.96519713 172.6782
5.00691848 4.84098831 0.9714936 172.10775
4.99235768 4.88543267 0.97782108 172.7042
4.96931777 4.93327099 0.98417942 173.47825
4.94992002 4.98386753 0.9905685 174.21651
4.94086086 5.03632836 0.99698819 174.58861
4.95661484 5.0893531 1.00343833 173.97799
4.99277024 5.14098225 1.00991881 172.87156
5.0454979 5.1886687 1.01642948 170.98865
5.10594246 5.22945926 1.0229702 169.02987
5.17672293 5.2604271 1.02954083 166.74092
5.27770989 5.27928552 1.03614121 163.55617
5.38674136 5.28502842 1.04277122 160.3684
5.46116732 5.27837316 1.04943069 158.06691
5.50368695 5.26183102 1.05611948 156.98826
5.50335381 5.2393674 1.06283744 156.94814
5.45941361 5.21573374 1.06958442 158.26638
5.39607452 5.19589126 1.07636025 160.18063
5.33327223 5.18421132 1.08316478 161.99005
5.27785366 5.18421424 1.08999785 163.87179
5.23174418 5.19833175 1.09685931 165.19911
5.21287122 5.22781007 1.10374898 165.91751
5.20196714 5.27260616 1.11066672 166.20663
5.17319448 5.33149122 1.11761234 167.06839
5.18041797 5.40183872 1.12458568 167.03417
5.23617884 5.48005373 1.13158658 165.15418
5.28059177 5.5621771 1.13861486 163.97098
5.33610338 5.64478167 1.14567034 162.18026
5.43185011 5.72558227 1.15275286 159.36718
5.53650155 5.80311035 1.15986224 156.41246
5.64445145 5.87572517 1.1669983 153.33613
5.77821717 5.94211533 1.17416086 149.99106
5.93065005 6.00479245 1.18134973 145.99752
6.0867394 6.07235975 1.18856474 142.37511
6.24320934 6.156369 1.1958057 138.79013
6.40298191 6.26697261 1.20307243 135.31144
6.5422446 6.41151708 1.21036473 132.54684
6.66196722 6.59471234 1.21768241 130.05661
6.76944985 6.81808244 1.22502529 128.1557
6.84614252 7.07728897 1.23239316 126.63134
6.92283348 7.3566043 1.23978584 125.28134
7.03021204 7.62249193 1.24720313 123.42181
7.17580939 7.82636136 1.25464483 120.84836
7.35261325 7.92875671 1.26211074 118.07629
7.58639952 7.9306261 1.26960065 114.34378
7.90561666 7.87243881 1.27711436 109.83095
8.22625566 7.80159953 1.28465168 105.52672
8.50457985 7.74802597 1.29221239 102.06321
8.65801337 7.72223858 1.29979628 100.3389
8.72249342 7.72330124 1.30740314 99.53887
8.71020072 7.74618934 1.31503276 99.75818
8.69266278 7.78629299 1.32268494 99.92995
8.75798903 7.84146938 1.33035944 99.2098
8.88871475 7.9125827 1.33805606 97.78416
9.05330518 8.00286579 1.34577459 95.98198
9.29129721 8.11662878 1.35351479 93.60029
9.57021413 8.25769785 1.36127645 90.82903
9.88069922 8.42773277 1.36905934 88.00695
10.18704784 8.62430402 1.37686325 85.37725
10.47784428 8.83831017 1.38468794 83.01272
10.63842602 9.05125738 1.39253319 81.79609
10.69360225 9.23425165 1.40039877 81.34397
10.57392294 9.35262794 1.40828445 82.31
10.29199871 9.37820209 1.41618999 84.57136
9.89631253 9.30289237 1.42411517 87.95206
9.46802789 9.14194759 1.43205975 91.96877
9.00699155 8.92403769 1.44002349 96.66875
8.56457681 8.67810396 1.44800615 101.69816
8.17380223 8.42588616 1.4560075 106.54901
7.85300183 8.1808853 1.46402729 110.92109
7.56928271 7.95023947 1.47206528 115.12703
7.31763045 7.73720133 1.48012123 119.09238
7.13978437 7.54301503 1.4881949 122.06042
6.99219447 7.36807268 1.49628602 124.67127
6.86782412 7.21249543 1.50439437 126.93042
6.76617043 7.07632669 1.51251969 128.87233
6.69508776 6.95953002 1.52066172 130.24616
6.64273734 6.86191355 1.52882022 131.30759
6.62323791 6.78304364 1.53699494 131.66695
6.64224581 6.72222011 1.54518561 131.26596
6.68300627 6.6783642 1.55339198 130.55238
6.75280938 6.65003551 1.56161379 129.23202
6.8551814 6.63546139 1.56985079 127.25334
6.96541094 6.63266313 1.57810272 125.25942
7.0491291 6.63963554 1.5863693 123.76798
7.11288506 6.65447395 1.59465029 122.74271
7.17457155 6.67535662 1.60294542 121.69567
7.19447542 6.70036757 1.61125441 121.42881
7.16401041 6.72741418 1.61957701 121.91544
7.10358975 6.75431446 1.62791295 122.90652
7.02188636 6.77918469 1.63626195 124.45976
6.95884279 6.80090431 1.64462375 125.55939
6.90165445 6.8193716 1.65299807 126.68237
6.85707476 6.83564835 1.66138465 127.48949
6.81930916 6.85138823 1.66978321 128.21365
6.8100687 6.86866885 1.67819347 128.4572
6.81138039 6.88970321 1.68661516 128.35871
6.85194524 6.91672966 1.69504799 127.70671
6.90366927 6.95190471 1.7034917 126.72656
6.97286416 6.99707078 1.71194601 125.49587
7.09058226 7.05331291 1.72041062 123.44369
7.23781602 7.1203115 1.72888526 120.88584
7.39602591 7.19558469 1.73736965 118.42349
7.60577389 7.27386294 1.7458635 115.08058
7.86877313 7.34705797 1.75436653 111.29487
8.17919273 7.40539687 1.76287845 107.09271
8.55285765 7.43990302 1.77139897 102.38837
8.91946271 7.44530253 1.77992781 98.25002
9.18136198 7.42154836 1.78846467 95.38792
9.33720457 7.3728643 1.79700927 93.84663
9.34572171 7.30539016 1.80556132 93.73858
9.13317164 7.22526658 1.81412052 95.94489
8.75037278 7.1378615 1.82268658 100.21873
8.31908234 7.04724686 1.83125921 105.3709
7.8972361 6.95607333 1.8398381 111.08606
7.51393626 6.86595606 1.84842298 116.71008
7.16198499 6.77794278 1.85701353 122.48503
6.86565033 6.69279024 1.86560946 127.82594
6.6081095 6.61111037 1.87421047 132.73336
6.40538051 6.53335488 1.88281627 137.05438
6.21037465 6.45983135 1.89142656 141.31636
6.03164953 6.39066446 1.90004102 145.56784
5.89261506 6.32577349 1.90865937 149.0012
5.77684313 6.2648844 1.91728129 151.9804
5.68627047 6.20760707 1.92590649 154.50521
5.62704221 6.1535694 1.93453466 156.05817
5.56332521 6.10257268 1.94316549 157.94327
5.51701258 6.05470336 1.95179869 159.26412
5.49847368 6.01035053 1.96043394 159.81374
5.49022248 5.97013283 1.96907094 160.10258
5.4877829 5.9347795 1.97770938 160.13554
5.49513172 5.90492991 1.98634895 160.03817
5.50855567 5.88136476 1.99498935 159.60219
5.53018964 5.86446173 2.00363026 159.02265
5.55863552 5.85450489 2.01227137 158.24643
5.59942759 5.85163357 2.02091237 157.08593
5.65103706 5.85591447 2.02955296 155.7201
5.70872866 5.86743544 2.03819282 154.11067
5.76922016 5.88640184 2.04683163 152.57382
5.84381303 5.91318684 2.05546909 150.6117
5.95883793 5.94831005 2.06410488 147.73378
6.08340246 5.99231819 2.07273869 142.08137
6.20328204 6.04560312 2.08137021 134.25157
6.34374163 6.10818032 2.08999911 128.46022
6.51132366 6.179521 2.09862508 123.05994
6.69849099 6.25846219 2.10724781 117.86216
6.91231514 6.34326541 2.11586699 112.65818
7.12004403 6.4318229 2.12448229 108.06114
7.34494008 6.52207517 2.13309339 103.61011
7.56151357 6.61250732 2.14169999 99.58949
7.75260215 6.70266101 2.15030177 96.07836
7.93620895 6.79348727 2.1588984 92.97287
8.06317126 6.88739946 2.16748956 90.72691
8.10321587 6.98796502 2.17607495 89.44959
8.08459239 7.09926821 2.18465424 88.88384
8.03127667 7.22500148 2.19322711 88.72919
7.98827608 7.36719745 2.20179325 88.46802
7.98137366 7.52442196 2.21035233 87.80423
8.01055582 7.68951529 2.21890403 86.77246
8.12258427 7.84774126 2.22744804 84.9514
8.29565559 7.97710344 2.23598403 82.56699
8.49564105 8.05277247 2.24451169 80.02631
8.67840664 8.05563398 2.2530307 77.78917
8.80793089 7.98087984 2.26154073 76.09403
8.84579578 7.84049143 2.27004146 75.25289
8.76546404 7.65760303 2.27853258 75.50418
8.59680068 7.45730149 2.28701377 76.54487
8.4105724 7.25979765 2.2954847 77.80695
8.2236154 7.07807511 2.30394505 79.11975
8.09429794 6.9186617 2.31239451 79.93759
8.05684666 6.78348099 2.32083275 82.23842
8.09207777 6.67158858 2.32925946 85.16168
8.15523871 6.5804826 2.3376743 86.31015
8.18394827 6.50694388 2.34607698 87.34811
8.1333562 6.44782467 2.35446715 88.99608
7.9609113 6.40052974 2.36284451 91.89306
7.64197063 6.3632798 2.37120874 96.72762
7.23672151 6.33532383 2.37955951 103.28063
6.84706864 6.31668744 2.38789651 109.9373
6.48574848 6.30785592 2.39621941 116.82151
6.23151003 6.30936803 2.40452791 122.32603
6.05015061 6.32140308 2.41282167 126.60865
5.93338206 6.34342425 2.42110039 129.85625
5.89968799 6.37402268 2.42936374 131.12944
5.89829146 6.41121364 2.4376114 131.80564
5.89502048 6.45317363 2.44584307 132.45368
5.9165696 6.49878297 2.45405842 132.43226
5.95371476 6.54738393 2.46225714 132.19944
5.99626104 6.59816551 2.4704389 131.80769
6.06661325 6.64989304 2.47860341 130.94781
6.14326307 6.70071301 2.48675033 129.77001
6.21829139 6.74685791 2.49487935 128.53384
6.34121003 6.77964459 2.50299017 126.32944
6.44684711 6.78385739 2.51108247 124.47941
6.49796556 6.74498329 2.51915593 123.81233
6.53760488 6.66339085 2.52721024 123.25621
6.51913856 6.55607535 2.53524509 123.84379
6.43577818 6.44279834 2.54326017 125.6887
6.31688544 6.33616794 2.55125517 128.22709
6.16292053 6.24168862 2.55922977 131.70437
5.97642537 6.16086505 2.56718367 135.99997
5.79338755 6.09331629 2.57511656 140.61637
5.66358846 6.03773321 2.58302813 144.17706
5.55820839 5.99230835 2.59091807 147.19224
5.46729286 5.95500926 2.59878608 149.82724
5.40214739 5.92378509 2.60663185 151.55844
5.36426675 5.89661692 2.61445508 152.79307
5.32806169 5.87134551 2.62225546 154.07198
5.3052323 5.84548254 2.63003268 155.11751
5.29534095 5.81634096 2.63778645 155.81528
5.28996511 5.78200413 2.64551646 156.1997
5.2872637 5.74245599 2.65322241 156.71247
5.29383976 5.69971489 2.660904 156.76285
5.31045413 5.65667975 2.66856094 156.57367
5.29269394 5.61576716 2.67619292 157.43858
5.27558744 5.57852646 2.68379965 158.15937
5.27932489 5.54573658 2.69138083 158.23341
5.28354995 5.51779541 2.69893616 157.9804
5.28689508 5.49556758 2.70646535 157.9999
5.29927495 5.47934687 2.71396812 157.87809
5.29645908 5.46942291 2.72144416 158.1981
5.26482703 5.46568592 2.72889318 159.52986
5.24452614 5.46764751 2.7363149 160.33331
5.24067015 5.47445829 2.74370903 160.79584
5.25834326 5.48501051 2.75107527 160.4011
5.30594849 5.4980965 2.75841335 159.06505
5.37422163 5.51260543 2.76572298 157.29852
5.47385483 5.52739265 2.77300387 154.42741
5.62945928 5.54275475 2.78025574 150.33673
5.78563372 5.55847455 2.78747831 146.36788
5.97090073 5.57505536 2.7946713 141.90253
6.23351723 5.59318484 2.80183443 136.1005
6.51537388 5.61347688 2.80896742 130.19817
6.81217912 5.63622951 2.81607 124.69774
7.14793275 5.6612022 2.8231419 118.85056
7.50123395 5.68775267 2.83018283 113.26399
7.80268614 5.71461356 2.83719253 109.08237
7.97342138 5.74027785 2.84417072 106.75599
7.90283398 5.76319469 2.85111714 107.83383
7.63682448 5.78197675 2.85803152 111.64087
7.25809743 5.79550804 2.8649136 117.45891
6.79683498 5.80294972 2.8717631 125.59002
6.35757168 5.80370194 2.87857977 134.1885
5.98435828 5.79727578 2.88536335 142.75268
5.67941511 5.78381161 2.89211357 150.57585
5.45435486 5.763608 2.89883018 156.80938
5.30067068 5.73757202 2.90551291 161.58354
5.17979956 5.70712627 2.91216152 165.31484
5.07258651 5.67388819 2.91877576 168.97556
5.0011161 5.63926343 2.92535536 171.50345
4.94670484 5.60416596 2.93190008 173.37511
4.91461097 5.56903638 2.93840968 174.76089
4.90318856 5.5338835 2.9448839 175.11259
4.89183206 5.49968463 2.9513225 175.68299
4.90291971 5.46706509 2.95772524 175.40054
4.92474619 5.43727658 2.96409187 174.59819
4.95698771 5.41167788 2.97042217 173.69346
5.01420919 5.39143173 2.97671588 171.69358
5.04831652 5.37724913 2.98297278 170.65501
5.0856603 5.36919976 2.98919263 169.51268
5.14923922 5.36659737 2.9953752 167.41212
5.18294192 5.36804296 3.00152026 166.50617
5.18593005 5.37175663 3.00762759 166.41007
5.20848863 5.37619289 3.01369695 165.7872
5.24141052 5.38062609 3.01972812 164.89111
5.26866821 5.38528416 3.02572088 163.99035
5.29268536 5.39095255 3.03167502 163.398
5.31934165 5.39835769 3.0375903 162.62919
5.38450655 5.40767326 3.04346653 160.73619
5.4338799 5.41836694 3.04930348 159.38201
5.45108422 5.42953152 3.05510094 158.85431
5.49622129 5.44063098 3.06085871 157.7028
5.56169748 5.45200847 3.06657657 155.89674
5.60852567 5.46506846 3.07225432 154.61579
5.6452057 5.48118822 3.07789177 153.73408
5.69540434 5.50155222 3.0834887 152.40102
5.75007852 5.52691617 3.08904492 151.02745
5.79477819 5.55760429 3.09456023 149.92887
5.81587565 5.59349253 3.10003445 149.42504
5.79513929 5.6339332 3.10546738 150.06921
5.73608456 5.67761252 3.11085882 151.60121
5.70771534 5.72288646 3.1162086 152.44802
5.71314407 5.76776482 3.12151652 152.40259
5.73398016 5.81059091 3.12678241 151.85991
5.75808287 5.84999751 3.13200609 151.27688
5.79901149 5.88456983 3.13718738 150.28514
5.84390776 5.91261861 3.1423261 149.19762
5.87243857 5.93227035 3.14742209 148.52146
5.89275059 5.94180604 3.15247516 148.0483
5.90186269 5.94012069 3.15748516 147.87854
5.86919144 5.9271316 3.16245192 148.78328
5.80166038 5.90393318 3.16737527 150.53402
5.73338382 5.87260497 3.17225506 152.39484
5.64369533 5.83576217 3.17709113 154.89973
5.52218164 5.796024 3.18188333 158.31588
5.40781169 5.75570595 3.18663149 161.75381
5.30642548 5.71648601 3.19133548 164.89474
5.22667072 5.67947575 3.19599514 167.46114
5.16903695 5.64529437 3.20061034 169.40541
5.12570034 5.61420373 3.20518092 170.76054
5.09471031 5.58623099 3.20970675 171.92979
5.05805784 5.56125838 3.21418769 173.29173
5.01924245 5.53907249 3.21862361 174.63782
5.0120884 5.51944515 3.22301438 175.02479
5.00630616 5.50211313 3.22735987 175.15017
4.98559892 5.48683831 3.23165995 175.95232
4.96311046 5.47343333 3.2359145 176.92356
4.9812424 5.46177818 3.24012341 176.27351
5.00143633 5.45182723 3.24428655 175.7148
5.00822493 5.44360193 3.2484038 175.45922
5.01165788 5.43717367 3.25247506 175.37286
5.04066518 5.43263873 3.25650023 174.53282
5.07005894 5.43008743 3.26047918 173.45178
5.10019696 5.42957194 3.26441182 172.58222
5.15016728 5.43106919 3.26829805 170.91422
5.2277324 5.43448934 3.27213777 168.36862
5.31913001 5.43963649 3.27593089 165.68093
5.40370097 5.44626319 3.27967732 163.00065
5.50280221 5.4540477 3.28337696 160.18621
5.60139688 5.46289172 3.28702973 157.40272
5.6779948 5.4725767 3.29063556 155.25876
5.7085577 5.48300941 3.29419435 154.61726
5.67646068 5.49411039 3.29770603 155.40961
5.58241806 5.50592012 3.30117053 158.1136
5.45166342 5.51845988 3.30458778 162.016
5.31857794 5.53192357 3.3079577 165.9946
5.22212868 5.54654122 3.31128025 169.24739
5.14705694 5.56332459 3.31455534 171.69422
5.09879256 5.58293398 3.31778293 173.32853
5.0945538 5.60633354 3.32096297 173.6475
5.1044608 5.63452825 3.32409538 173.22444
5.12843175 5.66840611 3.32718014 172.58308
5.16028095 5.7085207 3.33021719 171.51435
5.19831663 5.754272 3.33320649 170.23081
5.25229612 5.80296801 3.336148 168.6995
5.33383295 5.84922264 3.33904167 166.04365
5.42739818 5.88675304 3.34188749 163.24864
5.50803063 5.91285717 3.34468542 160.95357
5.60036265 5.93096776 3.34743543 158.24921
5.71676294 5.9481612 3.35013749 155.20436
5.82655665 5.97022521 3.35279159 152.21114
5.89798347 6.00022844 3.35539771 150.4203
5.95981012 6.03889006 3.35795583 149.01129
6.03515139 6.08540568 3.36046595 147.03766
6.10107176 6.13800909 3.36292805 145.47411
6.14351884 6.19434919 3.36534213 144.45116
6.18276313 6.25182459 3.36770819 143.64427
6.2383175 6.3078972 3.37002623 142.51453
6.28483637 6.36024925 3.37229625 141.42095
6.33745655 6.40692932 3.37451827 140.34176
6.38955598 6.44667953 3.3766923 139.25436
6.42340124 6.47890472 3.37881834 138.46365
6.46283295 6.50388487 3.38089642 137.76385
6.50538176 6.52258786 3.38292657 136.84588
6.54621056 6.53635063 3.38490879 136.00887
6.61719971 6.54650355 3.38684313 134.64749
6.71516813 6.55427392 3.38872962 132.65095
6.81264891 6.56050425 3.39056828 130.85021
6.86510585 6.56585352 3.39235916 129.85125
6.93657903 6.57092884 3.3941023 128.53043
6.99399233 6.57650256 3.39579774 127.56859
7.00764173 6.58372346 3.39744553 127.27576
7.0097007 6.5942558 3.39904573 127.30863
7.01585783 6.61029369 3.40059838 127.26691
7.02680598 6.63442469 3.40210355 127.04793
7.0454125 6.66934957 3.4035613 126.77517
7.06961457 6.7174563 3.40497169 126.35016
7.08020386 6.78027454 3.40633479 126.21505
7.07070164 6.85755211 3.40765067 126.42724
7.07239241 6.9460236 3.40891941 126.38335
7.07236346 7.03781507 3.41014108 126.4521
7.07790825 7.11934632 3.41131577 126.39544
7.04332352 7.17260366 3.41244357 127.01984
6.97771672 7.18061206 3.41352455 128.2661
6.89297734 7.13537118 3.41455882 129.85733
6.79703038 7.04226267 3.41554647 131.74353
6.67553615 6.91662572 3.41648759 134.17159
6.53972053 6.77597707 3.4173823 136.98157
6.4208939 6.6341968 3.41823068 139.55651
6.31924782 6.49988559 3.41903287 141.83809
6.22234395 6.37729323 3.41978896 144.09106
6.14614833 6.26785788 3.42049907 145.9132
6.07602991 6.17145132 3.42116332 147.61717
6.01902454 6.08717485 3.42178184 149.06719
5.92654478 6.01380567 3.42235474 151.4167
5.84219097 5.95001992 3.42288216 153.66695
5.76976664 5.89449094 3.42336424 155.59945
5.68185277 5.84593345 3.4238011 158.07006
5.59581665 5.80313887 3.42419289 160.54963
5.53813685 5.76502216 3.42453975 162.22477
5.48142262 5.73067781 3.42484182 163.98831
5.42432624 5.69942271 3.42509926 165.71902
5.38344616 5.67080653 3.42531222 167.0174
5.34635449 5.64458951 3.42548085 168.25423
5.33268803 5.62070775 3.42560532 168.6936
5.31549443 5.59922656 3.42568578 169.30395
5.29810139 5.58041768 3.4257224 169.87811
5.30437342 5.56463206 3.42571536 169.70267
5.34013042 5.55237616 3.42566483 168.6807
5.39563361 5.54429152 3.42557097 166.91157
5.45298668 5.54109847 3.42543398 165.20085
5.50215065 5.54355416 3.42525403 163.82232
5.55700681 5.5522453 3.42503132 162.18136
5.63425995 5.56757289 3.42476602 160.03946
5.7185749 5.58862235 3.42445834 157.68981
5.78750019 5.61235813 3.42410847 155.83229
5.82539843 5.6329766 3.4237166 154.94177
5.85685972 5.64414771 3.42328295 154.03099
5.89045253 5.64399287 3.42280772 153.25204
5.92683657 5.63642438 3.42229111 152.38288
5.96144133 5.62697858 3.42173334 151.43715
6.03696128 5.61888937 3.42113463 149.66325
6.10232921 5.61270968 3.42049519 148.05524
6.14440729 5.60750765 3.41981524 147.06402
6.1669918 5.60196475 3.41909502 146.61917
6.14750027 5.59502109 3.41833475 147.03546
6.11752086 5.58618052 3.41753466 147.70906
6.08857914 5.57555964 3.41669499 148.365
6.01731347 5.56377366 3.41581597 150.19895
5.92779356 5.55171719 3.41489784 152.71857
5.85441002 5.54034763 3.41394086 154.61953
5.7461747 5.53051443 3.41294526 157.53641
5.66366468 5.52284819 3.41191131 159.95214
5.60178341 5.51768042 3.41083924 161.66075
5.5346467 5.51498689 3.40972932 163.74498
5.47897425 5.51435566 3.40858181 165.41083
5.4492612 5.5150338 3.40739697 166.28845
5.42656435 5.51610406 3.40617506 167.16013
5.39229304 5.516758 3.40491637 168.16188
5.37829811 5.51650711 3.40362115 168.63678
5.37454475 5.51519842 3.40228968 168.8658
5.36982925 5.51287741 3.40092224 168.96858
5.35836293 5.50967577 3.39951911 169.41449
5.36014652 5.50579785 3.39808057 169.40644
5.40903817 5.50155616 3.39660692 167.85291
5.46312558 5.49736935 3.39509843 166.32648
5.484023 5.49369417 3.39355541 165.65076
5.52660396 5.49094108 3.39197814 164.42487
5.57903938 5.48938351 3.39036693 162.97594
5.61628395 5.48913327 3.38872208 161.83406
5.64203762 5.49014297 3.38704389 161.19264
5.6544342 5.49225549 3.38533266 160.89447
5.612899 5.49522724 3.38358871 162.05765
5.53241033 5.49877482 3.38181234 164.51768
5.46678324 5.50260105 3.38000388 166.48226
5.3828638 5.50645127 3.37816363 169.1537
5.30514303 5.51021481 3.37629193 171.66492
5.26867001 5.51405402 3.37438909 172.82559
5.25277566 5.51847663 3.37245543 173.47677
5.26048388 5.5242894 3.37049129 173.24409
5.2753799 5.53244726 3.36849699 172.74013
5.32560718 5.54388563 3.36647287 171.20627
5.39061812 5.55941505 3.36441926 169.15418
5.45414608 5.57969902 3.36233651 167.2278
5.54910307 5.60529622 3.36022495 164.41766
5.66661809 5.6367175 3.35808492 160.9823
5.80367945 5.67448186 3.35591677 157.29733
5.98625898 5.71914168 3.35372085 152.50611
6.18450956 5.77128534 3.3514975 147.61936
6.40570504 5.8315058 3.34924709 142.59913
6.6787904 5.90033269 3.34696996 136.85953
6.98333656 5.97811522 3.34466648 131.05752
7.35830365 6.06483295 3.34233699 124.44887
7.8064046 6.15981752 3.33998187 117.42552
8.26045483 6.26139503 3.33760147 111.21318
8.70808293 6.36654305 3.33519616 105.59504
9.14281035 6.47079989 3.33276632 100.68338
9.45829613 6.56876939 3.3303123 97.46394
9.6049395 6.65539864 3.32783449 96.07469
9.51676377 6.72763424 3.32533325 97.09229
9.25954047 6.78551029 3.32280897 99.89787
8.94206826 6.83195766 3.32026202 103.56217
8.64098583 6.87161754 3.31769278 107.32532
8.37271876 6.90955142 3.31510163 110.86555
8.1845932 6.9505268 3.31248896 113.56348
8.14603355 6.99871091 3.30985515 114.24105
8.17430736 7.0576171 3.3072006 113.95241
8.27881642 7.12989058 3.30452568 112.67197
8.5025118 7.21644471 3.3018308 109.83379
8.74895743 7.31462241 3.29911634 106.84118
8.95634306 7.41466097 3.29638271 104.52754
9.11262115 7.49620121 3.29363028 102.82094
9.06993477 7.53219294 3.29085947 103.44917
8.80656401 7.50604018 3.28807068 106.64353
8.39897225 7.4257469 3.2852643 111.8368
7.87831818 7.31446155 3.28244073 119.28242
7.36060038 7.19221577 3.27960039 127.66919
6.90442757 7.0696838 3.27674367 136.02971
6.58784052 6.95120617 3.27387099 142.71494
6.3787024 6.8384706 3.27098274 147.3931
6.22423617 6.73217825 3.26807935 151.13279
6.15480877 6.63242555 3.26516122 148.72408
6.16127394 6.53881011 3.26222876 143.07559
6.17443842 6.45062406 3.25928239 139.65126
6.17277702 6.36707421 3.25632253 137.21258
6.15944938 6.28744234 3.25334957 135.42381
6.09648902 6.21117655 3.25036395 134.99205
5.96858131 6.13793377 3.24736609 136.15751
5.79684845 6.06757469 3.24435639 138.58384
5.62660497 6.00013212 3.24133528 141.24435
5.48234911 5.9357423 3.23830318 143.46806
5.37075711 5.8745751 3.23526051 145.04382
5.28522916 5.81677009 3.23220769 146.01569
5.22918241 5.76239075 3.22914515 146.24058
5.18994144 5.71140929 3.2260733 146.11729
5.15131469 5.66367461 3.22299259 145.96681
5.11511558 5.61907929 3.21990342 145.79794
5.10978232 5.57737461 3.21680622 144.82396
5.12836072 5.53834852 3.21370143 143.18561
5.12668538 5.50182348 3.21058946 142.16884
5.11881258 5.46768602 3.20747074 141.36356
5.07618153 5.43590508 3.20434571 141.50599
5.01615045 5.40653157 3.20121479 142.22148
4.96819664 5.37967762 3.19807841 142.59822
4.91802085 5.35548037 3.19493699 142.94593
4.84091168 5.33406163 3.19179097 144.08518
4.7659197 5.31549301 3.18864077 145.22044
4.71664491 5.29976829 3.18548682 145.5944
4.6673548 5.28672142 3.18232956 151.66939
4.6109776 5.27625189 3.17916941 160.53128
4.56754378 5.26792962 3.1760068 165.97185
4.54321922 5.26120941 3.17284216 169.46515
4.52215777 5.25534364 3.16967592 172.16392
4.48629729 5.24939991 3.16650851 175.38294
4.49639983 5.24236185 3.16334035 176.45839
4.49213769 5.23334186 3.16017188 177.86057
4.47853872 5.22184981 3.15700352 179.66038
4.4908687 5.20798019 3.15383571 180.16728
4.49435187 5.19238774 3.15066886 181.12527
4.51871206 5.17604978 3.14750341 181.50337
4.53487384 5.15996199 3.14433977 181.97299
4.53190725 5.14491434 3.14117839 182.9734
4.55847722 5.13141233 3.13801968 182.58011
4.60375498 5.11970531 3.13486407 181.37763
4.64484972 5.10986026 3.13171197 180.46698
4.66703343 5.10183214 3.12856383 180.13701
4.72177535 5.09549091 3.12542004 178.55939
4.78588389 5.09071998 3.12228105 176.70958
4.83061198 5.08731776 3.11914726 175.49491
4.8768777 5.08506507 3.1160191 174.30666
4.9164894 5.08381125 3.11289699 173.24293
4.96201818 5.08337569 3.10978134 171.97697
5.02002045 5.08364974 3.10667257 170.53194
5.04845571 5.0845771 3.10357109 169.90143
5.07729223 5.08612769 3.10047732 169.25571
5.08692214 5.08826426 3.09739168 169.08248
5.11563762 5.09090959 3.09431456 167.93993
5.1662265 5.09394231 3.09124638 166.4343
5.18908596 5.09722441 3.08818755 166.02461
5.23744695 5.10062687 3.08513848 164.71333
5.28545726 5.10419285 3.08209956 163.52806
5.29342015 5.10805036 3.07907121 163.54164
5.31775771 5.11257767 3.07605383 162.99642
5.32632667 5.11841357 3.0730478 163.05044
5.31022779 5.12642507 3.07005354 163.69708
5.30044241 5.1375787 3.06707144 163.92006
5.28323926 5.15277047 3.06410189 164.33159
5.27283611 5.17257231 3.06114529 164.71135
5.24470859 5.19704792 3.05820202 165.79946
5.21128434 5.22532892 3.05527247 167.11061
5.20701101 5.2558058 3.05235703 167.42759
5.18212561 5.28539961 3.04945608 168.42822
5.1360402 5.31057068 3.04657001 170.1461
5.07318385 5.32842144 3.04369918 172.44971
5.01519132 5.33775052 3.04084399 174.65871
5.00581399 5.33919197 3.0380048 175.12786
4.97742347 5.334643 3.03518198 176.33319
4.93083484 5.32650776 3.0323759 178.25057
4.91502273 5.3170624 3.02958693 178.90989
4.88430182 5.30806609 3.02681543 180.26091
4.85140273 5.3005977 3.02406177 181.67516
4.8350748 5.29503887 3.0213263 182.43344
4.82957571 5.29117677 3.01860937 182.82943
4.81805567 5.28845611 3.01591134 183.42681
4.81390836 5.28634939 3.01323256 183.73108
4.81379243 5.28464491 3.01057337 183.9733
4.81412147 5.28360884 3.00793411 184.03314
4.80594161 5.28362237 3.00531514 184.51042
4.78205568 5.2850122 3.00271677 185.68764
4.79572021 5.28786745 3.00013935 185.19804
4.81586267 5.29204054 2.99758321 184.61027
4.81647376 5.29724174 2.99504866 184.78136
4.81674998 5.30315029 2.99253605 184.85586
4.8410213 5.30949442 2.99004567 184.0952
4.85417811 5.3160907 2.98757786 183.74045
4.88470486 5.32285338 2.98513292 182.68142
4.93639838 5.3297903 2.98271116 181.01064
4.98024165 5.3370032 2.98031288 179.45672
5.02885329 5.34468968 2.97793839 177.81948
5.0606971 5.35316608 2.97558798 176.95917
5.10749501 5.36284419 2.97326195 175.36447
5.14742769 5.37422598 2.97096058 174.10202
5.20163011 5.38785648 2.96868416 172.49321
5.2967641 5.40426287 2.96643297 169.45052
5.40695786 5.42388481 2.96420729 166.10444
5.53868839 5.44701029 2.96200739 162.29835
5.68622829 5.47372296 2.95983354 158.04276
5.85504642 5.50387713 2.95768599 153.65031
6.06427473 5.53709173 2.95556502 148.49896
6.28612059 5.57277292 2.95347087 143.29056
6.47671943 5.61016211 2.95140379 139.25988
6.68030396 5.6484051 2.94936403 135.05994
6.91147865 5.68662985 2.94735184 130.55582
7.10164594 5.72401557 2.94536744 127.23527
7.24214278 5.75982156 2.94341107 124.77107
7.37091139 5.79334533 2.94148296 122.58926
7.40875358 5.82416205 2.93958332 122.11685
7.37566523 5.85163103 2.93771238 122.68104
7.30473235 5.87520976 2.93587034 123.93561
7.16714699 5.89440949 2.93405741 126.48229
6.97586365 5.90886946 2.9322738 129.96918
6.75904737 5.91843319 2.93051969 134.24687
6.53889288 5.92317999 2.92879529 138.80147
6.37342987 5.9233836 2.92710077 142.40669
6.23593754 5.91940634 2.92543632 145.74934
6.12661306 5.91156544 2.92380211 148.44614
6.05683317 5.90001808 2.92219832 150.16508
6.03715656 5.88469919 2.9206251 150.81109
6.02033079 5.86539916 2.91908261 151.27948
5.98628261 5.84185143 2.91757101 152.17892
5.9527201 5.81400058 2.91609045 153.19119
5.92358718 5.78221937 2.91464106 153.97446
5.91170072 5.74740728 2.91322298 154.25998
5.86409582 5.71086045 2.91183635 155.64269
5.85432051 5.67394772 2.91048128 156.01823
5.85348202 5.63774812 2.90915789 156.11489
5.84636863 5.60281862 2.90786631 156.43618
5.85876555 5.56922117 2.90660662 156.11015
5.85796945 5.53669254 2.90537894 156.18278
5.82350639 5.50489853 2.90418335 157.17313
5.73674278 5.47353669 2.90301995 159.61345
5.64671858 5.44231296 2.90188882 162.28533
5.55178962 5.41090336 2.90079003 165.08268
5.43102747 5.37899521 2.89972365 168.80928
5.32704604 5.34638873 2.89868974 172.31467
5.22899916 5.31303607 2.89768837 175.61034
5.14151438 5.27929392 2.89671957 178.62023
5.0707816 5.24555994 2.8957834 181.25311
4.98712255 5.21238335 2.89487988 184.37521
4.93183024 5.18038503 2.89400906 186.46908
4.90448474 5.15003115 2.89317095 187.64818
4.8580537 5.12163372 2.89236557 189.50754
4.8383115 5.09531319 2.89159293 190.32855
4.81455289 5.0709575 2.89085304 191.39259
4.79488101 5.04829182 2.89014589 192.24734
4.76723853 5.02695104 2.88947147 193.4453
4.74726086 5.00668743 2.88882977 194.33646
4.73854209 4.98739346 2.88822075 194.76188
4.73168721 4.9691802 2.8876444 195.1489
4.72477816 4.95226931 2.88710067 195.5064
4.72239846 4.93687497 2.88658951 195.6447
4.74460861 4.92317705 2.88611088 194.88579
4.74416941 4.91123348 2.88566472 194.95641
4.73055134 4.90101772 2.88525096 195.54057
4.74123031 4.89243862 2.88486952 195.23974
4.72144098 4.8852697 2.88452034 196.12936
4.71527059 4.87918251 2.88420331 196.43979
4.72946311 4.87371023 2.88391835 195.95462
4.73003068 4.86824385 2.88366535 195.98291
4.73022331 4.86207276 2.88344421 196.06004
4.73025319 4.85458743 2.8832548 196.1538
4.7572423 4.84536075 2.88309701 195.08461
4.75273129 4.83434258 2.8829707 195.36092
4.74725795 4.82186089 2.88287573 195.68588
4.74577778 4.80853134 2.88281196 195.78525
4.76124914 4.79510595 2.88277924 195.13941
4.79101156 4.78232622 2.8827774 193.99477
4.83751695 4.77082819 2.88280627 192.30641
4.90080089 4.76111181 2.88286568 189.88363
4.95635012 4.75352946 2.88295545 187.82131
5.04448589 4.74840402 2.88307539 184.61776
5.12474951 4.74591132 2.88322529 181.82306
5.18712001 4.74617836 2.88340495 179.64869
5.23719669 4.74930247 2.88361416 178.00879
5.26902443 4.75527871 2.8838527 177.05817
5.26713458 4.76404418 2.88412033 177.13732
5.21507743 4.77546363 2.88441683 178.93966
5.12147567 4.78933247 2.88474194 182.33979
5.05477615 4.8053813 2.88509542 184.76661
5.02298533 4.82328212 2.88547701 186.02606
4.96358295 4.84261734 2.88588644 188.32805
4.90346262 4.86281438 2.88632344 190.66779
4.88542245 4.88298669 2.88678773 191.47534
4.86695932 4.90166404 2.88727901 192.27406
4.8408061 4.91660301 2.88779699 193.32073
4.80661096 4.92488062 2.88834136 194.82094
4.77243229 4.92389886 2.88891182 196.30912
4.73306134 4.9128244 2.88950805 197.94
4.7214366 4.89345188 2.89012971 198.52383
4.7109603 4.86938784 2.89077647 199.0471
4.6941949 4.84454197 2.891448 199.82046
4.67239618 4.82191095 2.89214393 200.83414
4.63861576 4.80325626 2.89286392 202.34149
4.61940097 4.78930222 2.89360759 203.22526
4.5979295 4.78012094 2.89437459 204.33992
4.57780647 4.77541881 2.89516452 205.24153
4.5630764 4.77472452 2.895977 205.92918
4.54369802 4.77747952 2.89681164 206.97247
4.54703981 4.78307721 2.89766803 206.86362
4.54634472 4.79088305 2.89854577 206.86349
4.5462525 4.80025236 2.89944443 206.95903
4.5616362 4.81059679 2.90036361 206.30856
4.584189 4.82138539 2.90130285 205.39348
4.61781069 4.83221339 2.90226174 204.07411
4.68373394 4.84281491 2.90323982 201.20455
4.72958423 4.85303741 2.90423663 199.26224
4.76682761 4.86286538 2.90525173 197.91935
4.82016783 4.87226667 2.90628464 195.68697
4.86799188 4.88119493 2.9073349 193.78534
4.90125867 4.88952805 2.90840201 192.68472
4.94521722 4.89704457 2.9094855 190.92611
4.98935603 4.90348426 2.91058487 189.26511
5.00476217 4.90854235 2.91169962 188.85037
4.98613297 4.91195105 2.91282924 189.55661
4.97563846 4.91353136 2.91397321 190.00346
4.97714842 4.91321514 2.91513103 190.04848
4.94241356 4.91104715 2.91630215 191.41359
4.92782653 4.90717102 2.91748606 192.03739
4.92154512 4.90180443 2.9186822 192.39678
4.90883185 4.89521223 2.91989003 192.89791
4.89428867 4.88768223 2.921109 193.52448
4.87365358 4.87950179 2.92233855 194.48564
4.8534416 4.87096076 2.92357811 195.27715
4.82660324 4.86232942 2.92482712 196.42923
4.80568275 4.85384187 2.926085 197.41672
4.81037208 4.84585727 2.92735116 197.20506
4.82109942 4.83865818 2.92862502 196.87134
4.81484458 4.83257486 2.92990598 197.18714
4.82658764 4.82793951 2.93119345 196.75508
4.8166505 4.82502659 2.93248682 197.20434
4.79134856 4.82397821 2.93378548 198.37243
4.79760511 4.82474746 2.93508881 198.09787
4.80645345 4.82700108 2.9363962 197.83064
4.80898918 4.83068637 2.93770701 197.81422
4.82795662 4.83551636 2.93902063 197.04338
4.84380349 4.84150251 2.9403364 196.47816
4.87374171 4.84879945 2.94165371 195.37289
4.91477313 4.85763013 2.94297189 193.73729
4.93813042 4.86830026 2.9442903 192.89349
4.97643995 4.88130302 2.94560829 191.5351
5.03242931 4.8974103 2.9469252 189.3542
5.09386924 4.91782567 2.94824037 187.19102
5.13681777 4.94385203 2.94955313 185.70319
5.19056916 4.97674386 2.95086283 183.76212
5.2513032 5.01720405 2.95216877 181.74399
5.31872297 5.0647296 2.95347029 179.50251
5.38848206 5.11683324 2.95476671 177.18821
5.44210646 5.1684683 2.95605735 175.53693
5.48440339 5.21239613 2.95734152 174.21137
5.51709982 5.24121794 2.95861853 173.22405
5.56356118 5.25053012 2.95988769 171.89571
5.59739935 5.240872 2.96114831 171.04888
5.63478646 5.21663385 2.9623997 170.12873
5.65679147 5.1831149 2.96364115 169.75265
5.6612335 5.14455212 2.96487197 169.87989
5.66704993 5.10385248 2.96609145 169.8855
5.66594419 5.06332079 2.9672989 170.22658
5.65261767 5.02497367 2.9684936 170.8564
5.63806123 4.99038449 2.96967486 171.53726
5.61520511 4.96060592 2.97084196 172.49572
5.60688493 4.93599078 2.9719942 172.98102
5.58666963 4.91663154 2.97313087 173.86543
5.54112037 4.90222798 2.97425126 175.55686
5.52575918 4.89244145 2.97535467 176.29323
5.50099484 4.88685934 2.97644038 177.29401
5.46013925 4.88506853 2.97750769 178.94974
5.43174242 4.88657628 2.97855589 180.09714
5.4151639 4.89081962 2.97958428 180.89883
5.37666121 4.89710652 2.98059214 182.46236
5.32779223 4.90469601 2.98157877 184.40384
5.29285033 4.91280582 2.98254347 185.86546
5.25333571 4.92074285 2.98348554 187.54026
5.20820437 4.92798878 2.98440428 189.4218
5.14444303 4.93426174 2.98529899 191.96692
5.10280429 4.93951904 2.98616898 193.67863
5.07129067 4.94389803 2.98701355 194.88475
5.04209171 4.94762233 2.98783202 196.12541
4.9932385 4.95091264 2.9886237 198.31302
4.9719833 4.95393459 2.9893879 199.44396
4.96136296 4.95678836 2.99012396 200.09321
4.94233464 4.95956276 2.99083119 201.17202
4.91758727 4.96233523 2.99150893 202.44218
4.89451485 4.96525395 2.99215651 203.66148
4.85232714 4.96847375 2.99277328 205.72304
4.84660206 4.97214477 2.99335857 206.24129
4.84045663 4.97633238 2.99391174 206.73097
4.7994176 4.98095102 2.99443216 208.85479
4.7861836 4.9856738 2.99491917 209.66807
4.76976202 4.99001875 2.99537215 210.63469
4.74456644 4.99324335 2.99579049 212.08821
4.71852305 4.99454643 2.99617356 213.55238
4.70177744 4.99320116 2.99652075 214.51334
4.67526989 4.98872086 2.99683148 216.0893
4.6598375 4.98097683 2.99710514 217.07561
4.64991073 4.97017373 2.99734117 217.79448
4.62034934 4.95686916 2.99753897 219.50242
4.63406652 4.94168784 2.997698 219.14555
4.63926135 4.92529997 2.99781769 219.13596
4.61863345 4.90831928 2.99789751 220.44497
4.61974325 4.8912143 2.99793692 220.51485
4.64870586 4.87456982 2.99793541 219.12476
4.69549531 4.85872186 2.99789245 217.04566
4.69966256 4.84403398 2.99780757 216.92783
4.71577607 4.83084685 2.99768026 216.15764
4.72307495 4.81948545 2.99751006 215.88637
4.7242517 4.8102619 2.99729652 215.92203
4.71996407 4.80344985 2.99703917 216.133
4.71058888 4.79939873 2.9967376 216.5874
4.69803554 4.7983201 2.99639139 217.25682
4.68261424 4.80060429 2.99600014 217.9787
4.64949967 4.80649353 2.99556345 219.57687
4.62002852 4.81626794 2.99508097 221.09198
4.61311085 4.83014765 2.99455233 221.38693
4.63629372 4.84817851 2.9939772 220.31208
4.64311676 4.87002489 2.99335526 220.11538
4.65849276 4.89470692 2.99268621 219.04219
4.67435336 4.92048519 2.99196977 218.41694
4.6562766 4.94525469 2.99120568 210.82053
4.65228949 4.96748054 2.99039368 203.20353
4.63892098 4.98710106 2.98953356 198.77717
4.61949383 5.00500412 2.9886251 195.60141
4.61203377 5.02201128 2.98766814 192.42205
4.60776586 5.03799702 2.9866625 189.50149
4.57320216 5.05178134 2.98560806 188.09184
4.55038347 5.06177947 2.98450468 186.34303
4.55964988 5.06624542 2.98335229 183.4893
4.54713067 5.0638136 2.9821508 181.68118
4.5187613 5.05356586 2.98090019 180.56974
4.49334153 5.03503174 2.97960041 179.42773
4.48057018 5.0082206 2.9782515 177.87402
4.4635471 4.97373729 2.97685347 176.60441
4.45646628 4.93290026 2.97540638 174.9267
4.44764147 4.88762064 2.97391033 173.40774
4.43735065 4.84005292 2.97236542 172.0295
4.45741436 4.79220758 2.97077181 169.50214
4.45929462 4.74564806 2.96912967 167.71144
4.46123659 4.70146195 2.96743919 166.01486
4.47339224 4.66030568 2.96570062 163.93028
4.48531682 4.62248397 2.96391422 161.93795
4.48582055 4.58799834 2.96208028 160.62048
4.47266557 4.55667842 2.96019915 160.13084
4.45832468 4.52815232 2.95827118 159.40393
4.46979588 4.50204298 2.95629677 157.62583
4.48813351 4.47808816 2.95427636 155.5487
4.46875143 4.45622183 2.95221041 154.83643
4.46585284 4.43653743 2.95009944 153.54919
4.45397398 4.41916864 2.94794398 152.64557
4.43463307 4.40411697 2.94574462 152.13116
4.41389491 4.3914212 2.94350197 152.13617
4.41434614 4.38080568 2.9412167 151.11551
4.4278888 4.37192734 2.93888951 149.38478
4.42154397 4.3643694 2.93652113 148.31781
4.42322047 4.35766662 2.93411235 147.02806
4.41989997 4.35138097 2.93166399 145.9044
4.40195358 4.34516435 2.92917693 145.28102
4.38710467 4.33881715 2.92665207 144.54444
4.41068625 4.33231728 2.92409038 142.59606
4.44588885 4.32581461 2.92149286 140.20236
4.46807531 4.31956507 2.91886056 138.34101
4.47534563 4.31393429 2.91619457 137.09324
4.48178254 4.30921757 2.91349606 135.77738
4.50013431 4.30565189 2.91076621 134.13783
4.51146506 4.3033626 2.90800627 132.70549
4.5031344 4.30234369 2.90521755 131.84729
4.47747648 4.30251566 2.90240139 131.54964
4.45920555 4.30370486 2.8995592 131.02094
4.46978071 4.30574161 2.89669243 129.6507
4.47441869 4.30850864 2.89380261 128.44403
4.48737781 4.31197744 2.8908913 127.05389
4.5008075 4.3162308 2.88796013 125.66803
4.48599046 4.32141589 2.88501079 125.04862
4.50259292 4.32771689 2.88204501 123.57404
4.53911491 4.33531262 2.87906461 121.59483
4.5436689 4.34433892 2.87607146 120.49818
4.52969861 4.35494645 2.87306747 119.89636
4.54742919 4.36721869 2.87005464 118.44654
4.58108779 4.38124552 2.86703502 116.62738
4.59863156 4.39711703 2.86401075 115.25579
4.63392567 4.41492555 2.86098399 113.45293
4.65458307 4.43474685 2.85795702 112.00902
4.70042111 4.45669025 2.85493215 110.01344
4.73359736 4.48078701 2.85191178 108.36983
4.75079323 4.50700931 2.84889836 107.112
4.79990607 4.53518682 2.84589445 105.12273
4.86791679 4.56491541 2.84290264 102.79974
4.92071432 4.59544929 2.83992562 100.87863
4.93481266 4.62559919 2.83696615 99.77995
4.96070287 4.65365158 2.83402706 98.42413
4.98002418 4.67749054 2.83111128 97.21775
4.95979935 4.69489387 2.82822179 96.82178
4.93074215 4.70428966 2.82536167 96.59681
4.91204359 4.70541498 2.82253407 96.14842
4.87725138 4.69935704 2.81974223 95.99924
4.82187502 4.68793169 2.81698947 96.30695
4.74794469 4.67324319 2.81427921 97.00482
4.70895291 4.65704945 2.81161494 96.9924
4.7347349 4.64086597 2.80900023 95.59778
4.74562987 4.62593371 2.80643877 94.58692
4.72152662 4.61326969 2.80393431 94.28258
4.68924273 4.60372982 2.80149072 94.13987
4.66408795 4.59807721 2.79911193 93.77735
4.6392342 4.597041 2.796802 93.48488
4.63275204 4.60135401 2.79456507 92.83158
4.64376324 4.61173131 2.79240536 91.81161
4.63771604 4.62879131 2.79032723 91.10181
4.59711705 4.65275988 2.7883351 91.10729
4.57967885 4.68293014 2.78643352 90.65271
4.55632061 4.71676404 2.78462713 90.33976
4.51741612 4.74934692 2.78292068 90.29149
4.51158269 4.77334997 2.78131902 89.57642
4.51755129 4.78181092 2.77982712 88.68642
4.4969721 4.77200011 2.77845005 88.29212
4.48167203 4.74716534 2.77719298 87.8074
4.51632416 4.71413677 2.77606123 86.29047
4.52555918 4.67941363 2.7750602 85.35736
4.54726854 4.64701863 2.77419541 84.17602
4.58166294 4.61850515 2.77347251 82.7902
4.57058492 4.59387311 2.77289726 82.17386
4.57932218 4.57246045 2.77247555 81.27123
4.60062303 4.5535193 2.77221339 80.13884
4.65661463 4.5364872 2.77211689 78.45572
4.68881977 4.52108034 2.77219233 77.13005
4.64448726 4.50720661 2.77244608 77.13556
4.61973135 4.49490395 2.77288466 76.80427
4.59895055 4.48425893 2.7735147 76.43008
4.52933329 4.47536294 2.774343 76.83156
4.47213186 4.46829518 2.77537646 77.02377
4.44679723 4.46313 2.77662212 76.72943
4.46293091 4.45988015 2.77808717 75.69494
4.46986075 4.45866376 2.77977895 74.82022
4.44509809 4.45942922 2.78170491 74.46504
4.4485988 4.46208798 2.78387268 73.6464
4.45116474 4.4664245 2.78628999 72.8779
4.47597072 4.47203478 2.78896477 71.68892
4.52898987 4.4782624 2.79190507 70.01084
4.55670036 4.48415888 2.79511909 68.9204
4.582919 4.48850805 2.79861519 67.88502
4.6001302 4.49005762 2.80240188 66.91052
4.62717292 4.4877491 2.80648784 65.7997
4.67236893 4.48112826 2.8108819 64.45398
4.71463408 4.47052209 2.81559304 63.19572
4.73809113 4.45692424 2.82063044 62.20042
4.74402556 4.44173283 2.82600341 61.42586
4.76036283 4.42627224 2.83172143 60.53472
4.7706764 4.4116079 2.83779417 59.72599
4.78476375 4.39843076 2.84423145 58.88394
4.76505633 4.38707687 2.85104329 58.44647
4.73631156 4.3776066 2.85823987 58.12792
4.7260229 4.36991774 2.86583154 57.56953
4.68743071 4.36385456 2.87382884 57.37258
4.62644464 4.35928187 2.8822425 57.43502
4.59278339 4.3562094 2.89108343 57.16769
4.54277177 4.35475547 2.90036272 57.09009
4.51538376 4.35511007 2.91009165 56.75065
4.51464844 4.35755916 2.92028172 56.06241
4.49352258 4.36243852 2.93094457 55.61245
4.43142675 4.37016675 2.9420921 55.68418
4.40075392 4.38116998 2.95373636 55.36113
4.44147495 4.39589952 2.96588962 54.16875
4.46048784 4.41476028 2.97856436 53.22113
4.52097944 4.43798424 2.99177325 51.83565
4.55959439 4.46539902 3.00552919 50.69599
4.55770343 4.49607148 3.01984528 50.05321
4.54466422 4.52790612 3.03473483 49.5043
4.54867757 4.55750552 3.05021137 48.78977
4.61292186 4.5807893 3.06628865 47.44021
4.63897076 4.59463859 3.08298064 46.51512
4.59702126 4.5985058 3.10030153 46.27456
4.61368003 4.59476637 3.11826576 45.44072
4.67477777 4.58729355 3.13688797 44.20463
4.67185664 4.57981175 3.15618305 43.56845
4.6526642 4.57479809 3.17616611 43.10493
4.62750488 4.57348656 3.19685252 42.66667
4.65379212 4.57625246 3.21825786 41.79051
4.66014155 4.58298263 3.24039799 41.07763
4.62626084 4.59333828 3.26328898 40.73196
4.6404884 4.60690093 3.28694717 39.94546
4.64131001 4.62323652 3.31138915 39.29914
4.62909528 4.64191122 3.33663177 38.76147
4.66544428 4.66248019 3.36269211 37.8079
4.63774344 4.68446004 3.38958754 37.38773
4.54163285 4.70731001 3.41733568 37.51932
4.49918078 4.73041674 3.44595443 37.22692
4.47831283 4.75307581 3.47546193 36.72678
4.40892608 4.77454999 3.50587663 36.63355
4.36674947 4.79412778 3.53721722 36.29352
4.38677662 4.81126169 3.5695027 35.46947
4.37091225 4.82560596 3.60275232 34.92847
4.35011652 4.8370969 3.63698564 34.40713
4.38353076 4.84600021 3.6722225 33.46007
4.36025929 4.85274073 3.70848303 32.97298
4.37565834 4.85798977 3.74578765 32.20212
4.38079313 4.86237951 3.78415709 31.48557
4.33078794 4.86654943 3.82361237 31.16487
4.29115466 4.87104802 3.86417481 0
4.28329432 0 0 0
4.29463879 0 0 0
4.22853484 0 0 0
4.21616101 0 0 0
4.25992511 0 0 0
4.27019518 0 0 0
4.24467406 0 0 0
4.20829034 0 0 0
4.22155487 0 0 0
4.25445947 0 0 0
4.25112966 0 0 0
4.26850688 0 0 0
4.25902724 0 0 0
4.24128837 0 0 0
4.24214704 0 0 0
4.22193633 0 0 0
4.20444458 0 0 0
4.24403766 0 0 0
4.25089553 0 0 0
4.22077297 0 0 0
4.18931922 0 0 0
4.17402478 0 0 0
4.20902373 0 0 0
4.22883374 0 0 0
4.32929728 0 0 0
4.29066969 0 0 0
4.18366274 0 0 0
4.22176255 0 0 0
4.15333798 0 0 0
4.08587766 0 0 0
4.13243084 0 0 0
4.21892936 0 0 0
4.18031321 0 0 0
4.13107897 0 0 0
4.17201728 0 0 0
4.15218674 0 0 0
4.11172705 0 0 0
4.23833959 0 0 0
4.27727269 0 0 0
4.22447196 0 0 0
4.17512683 0 0 0
4.14855324 0 0 0
4.08991078 0 0 0
4.05845203 0 0 0
4.14277754 0 0 0
4.24154949 0 0 0
4.13729657 0 0 0
4.09292362 0 0 0
4.21954724 0 0 0
4.12040127 0 0 0
3.98295441 0 0 0
4.14355134 0 0 0
4.27779588 0 0 0
4.3867772 0 0 0
4.24347688 0 0 0
4.09439675 0 0 0
4.04561989 0 0 0
#--eof--eof--eof--eof--eof--eof--eof--eof--eof--eof--eof--eof--eof--eof--eof--#
_exptl_crystal_colour            white
_chemical_properties_physical    Moisture-sensitive
